# Supplementary material for: Systematic evaluation of B-cell clonal family inference approaches
Source: BMC Immunol. 2024 Feb 8;25:13. doi: 10.1186/s12865-024-00600-8 (PMC11370117; doi:10.1186/s12865-024-00600-8)
Supplement: Supplementary file 2 — Additional file 2. Evaluated approaches for clonal famility reconstruction. BcR repertoire datasets used to evaluate clonal familty reconstruction approaches. Results of outcome measures for all approaches applied to all datasets. Performance of 10 approaches applied to two samples from three simulated datasets. Heavy chain (HC) and Light chains (LC) in single cell datasets D4 (Claireaux et al, 2022) and D5 (DeKosky et al., 2013). Concordance analysis of HC-based clonal families. Shared Clonal Families. Dominant shared Clonal Families for D9.2 (single RA patient). [file 12865_2024_600_MOESM2_ESM.xlsx]

## Sheet: S1 Approaches
	Evaluated approaches for clonal famility reconstruction
		Approach	VJ Partioning	Region	Sequence Type	Identical Junction Length	Similarity Measure	Sequence Clustering	Method Reference
	A1	Unique junction (AA)	No	Junction	AA	Yes	Exact match	Dissimilarity = 0%	(Greiff et al., 2015; Pollastro et al., 2019; Soto et al., 2019)
	A2	Subclone (AA)	Yes	Junction	AA	Yes	Exact match	Dissimilarity = 0%	(Briney et al., 2019)
	A3	Absolute threshold (AA)	Yes	Junction	AA	Yes	Hamming Distance between junction regions	Dissimilarity <= 1 AA (absolute threshold)	(Briney et al., 2019)
	A4	Relative threshold (AA)	Yes	Junction	AA	Yes	Length normalized Hamming Distance between junction regions	Dissimilarity <=15% (relative threshold)	(Hershberg and Luning Prak, 2015)
	A5	Relative threshold (NT)	Yes	Junction	NT	Yes	Length normalized Hamming Distance between junction regions	Dissimilarity <=15% (relative threshold)
	A6	Change-O	Yes	Junction	NT	Yes	Length normalized Hamming Distance between junction regions	Sample-based dissimilarity threshold based on bimodal distance-to-nearest distribution	(Gupta et al., 2015; Nouri and Kleinstein, 2018)
	A7	SCOPer (recombination-based model)	Yes	Junction	NT	Yes	Gaussian kernel based on junction Hamming distance	k-means clustering; number of clusters determined by spectral decomposition	(Nouri and Kleinstein, 2020)
	A8	SCOPer (integrated model)	Yes	Junction + VJ sequence	NT	Yes	Gaussian kernel based on junction Hamming distance, (shared)mutations in V/J genes, and cold/hot spots.	k-means clustering; number of clusters determined by spectral decomposition	(Nouri and Kleinstein, 2020)
	A9	Partis	Yes	Full sequence	NT	No	Likelihood ratio to decide if two sequence (sets) were derived from same ancestor, and Hamming distance between reconstructed germline sequences.	Hamming Dissimilarity <=1.5% OR Likelihood ratio <= variable threshold	(Ralph and Matsen, 2016)
	A10	Alignment free	No	Full sequence	NT	No	Cosine distance calculated from the tf-idf statistic.	Automatic clonal distance threshold determination by negation, fraction of the distances to negation sequences threshold = 10%	(Lindenbaum et al., 2021)
	Briney, B. et al. (2019) ‘Commonality despite exceptional diversity in the baseline human antibody repertoire’, Nature, 566(7744), pp. 393–397. Available at: https://doi.org/10.1038/s41586-019-0879-y.
	Greiff, V. et al. (2015) ‘A bioinformatic framework for immune repertoire diversity profiling enables detection of immunological status’, Genome Medicine, 7(1), p. 49. doi:10.1186/s13073-015-0169-8.
	Gupta, N.T. et al. (2015) ‘Change-O: a toolkit for analyzing large-scale B cell immunoglobulin repertoire sequencing data: Table 1.’, Bioinformatics, 31(20), pp. 3356–3358. doi:10.1093/bioinformatics/btv359.
	Lindenbaum, O. et al. (2021) ‘Alignment free identification of clones in B cell receptor repertoires’, Nucleic Acids Research, 49(4), pp. e21–e21. doi:10.1093/nar/gkaa1160.
	Nouri, N. and Kleinstein, S.H. (2018) ‘Optimized Threshold Inference for Partitioning of Clones From High-Throughput B Cell Repertoire Sequencing Data’, Frontiers in Immunology, 9, p. 1687. doi:10.3389/fimmu.2018.01687.
	Nouri, N. and Kleinstein, S.H. (2020) ‘Somatic hypermutation analysis for improved identification of B cell clonal families from next-generation sequencing data’, PLOS Computational Biology. Edited by R.D. Kouyos, 16(6), p. e1007977. doi:10.1371/journal.pcbi.1007977.
	Pollastro, S. et al. (2019) ‘Non-response to rituximab therapy in rheumatoid arthritis is associated with incomplete disruption of the B cell receptor repertoire’, Annals of the Rheumatic Diseases, 78(10), pp. 1339–1345. doi:10.1136/annrheumdis-2018-214898.
	Ralph, D.K. and Matsen, F.A. (2016) ‘Likelihood-Based Inference of B Cell Clonal Families’, PLOS Computational Biology. Edited by B. Peters, 12(10), p. e1005086. doi:10.1371/journal.pcbi.1005086.
	Soto, C. et al. (2019) ‘High frequency of shared clonotypes in human B cell receptor repertoires’, Nature, 566(7744), pp. 398–402. doi:10.1038/s41586-019-0934-8.

## Sheet: S2 Datasets
	BcR repertoire datasets used to evaluate clonal familty reconstruction approaches
	Dataset	Disease	Number of patients / samples	Tissue	Source	Ig chain	Sample	Mutational load	Sequencing depth	Reference
	D1	Chronic sialadenitis	1, 3	single GC	DNA	HC	S1	0.031	144626	Jeroen Guikema (AMC)		D1: single GC (DNA,HC) Chronic sialadenitis		HC = Heavy Chain
							S2	0.025	157020					LC = Light Chain
							S3	0.033	125092					Ig = immunoglobulin
	D2	Rheumatoid arthtirtis	3,3	PB	RNA	HC	S1	0.027	88492	Niek de Vries (AMC)		D2: PB (RNA,HC) Rheumatoid arthtirtis
							S2	0.014	52876
							S3	0.013	54075
	D3	Rheumatoid arthtirtis	1,3	ST/SF	RNA	HC	S1	0.055	88075			D3: ST/SF (RNA,HC) Rheumatoid arthtirtis
							S2	0.017	81566
							S3	0.016	109298
	D4	Healthy donor	3,3	PB	scRNA	Paired HC/LC	S1	0.013	962	Tom Caniels (AMC)		D4: PB (scRNA,Paired HC/LC) Healthy donor
							S2	0.002	1118
							S3	0.004	1236
	D5	Healthy donor	3,3	PB	scRNA	Paired HC/LC	S1	0.036	452627	(DeKosky et al., 2013)		D5: PB (scRNA,Paired HC/LC) Healthy donor
							S2	0.04	540914
							S3	0.041	115728
	D6	HIV infected	3,3	PB	RNA	HC	S1	0.037	201048	(Roskin et al., 2020)		D6: PB (RNA,HC) HIV infected
							S2	0.045	188309
							S3	0.057	239189
	D7	HIV uninfected	3,3	PB	RNA	HC	S1	0.036	147340			D7: PB (RNA,HC) HIV uninfected
							S2	0.05	155456
							S3	0.032	146121
	D8	Crohn's disease	3,3	PB	RNA	HC	S1	0.052	85841	(Bashford-Rogers et al., 2019)		D8: PB (RNA,HC) Crohn's disease
							S2	0.04	92112
							S3	0.045	131725
	D9	Mixed samples			RNA	HC	S1	0.029	426738	D1 mixed samples		D9: (RNA,HC) Mixed samples
							S2	0.02	195443	D2 mixed samples
							S3	0.028	278939	D3 mixed samples
	D10	Simulated				HC	S1	0.05	35236
							S2	0.058	46730
	D11	Simulated				HC	S1	0.03	64601
							S2	0.015	41557
	D12	Simulated				HC	S1	0.04	22912
							S2	0.019	58858

## Sheet: S3 Results
	Results of outcome measures for all approaches applied to all datasets
	Note: approach A10 could not be applied to dataset D1 (see main text)
	dataset name	datast id	sample id	approach id	approach name	number of CFs	mean number of sequences in CF	min number of sequences in CF	max number of sequences in CF	number of dominant CFs	number of CFs containing number of sequences >= 75th percentile	mean number of sequences in dominant CFs	mean number of sequences in dominant CFs containing number of sequences >= 75th percentile	number of CFs containing 50% of sequences	mean number of sequences in CFs containing 50% of sequences	percentage of singletons	number of singletons	Hill number 0	Hill number 1	Hill number 2	Shannon index	Gini-Simpson index	sequencing depth	number of unique sequences	mutation load
	Dataset_Name	Dataset_ID	Sample	Approach_ID	Approach	ClonalFamilies	CF_seqMean	CF_seqMin	CF_seqMax	DomCF_0.5	DomCF_75p	DomCF_seqMean	DomCF75p_seqMean	D50	D50_Percentage	Singleton_Percentage	Singletons	H_0	H_1	H_2	Shannon_index	Simpson_index	Sequence_Depth	Unique_Seq	Mutation_Load
	D1: single GC (DNA,HC) Chronic sialadenitis	D1	S1	A1	Unique junction (AA)	3311	16.3769	1	2659	70	863	531.029	59.9954	40	1.20809	73.9354	2448	3311	130.555	63.2372	4.8718	0.984187	144626	54224	0.031
	D1: single GC (DNA,HC) Chronic sialadenitis	D1	S1	A2	Subclone (AA)	6573	8.24951	1	2043	37	2414	540.649	20.7394	74	1.12582	63.274	4159	6573	250.319	75.6111	5.52274	0.986774	144626	54224	0.031
	D1: single GC (DNA,HC) Chronic sialadenitis	D1	S1	A3	Absolute threshold (AA)	3608	15.0288	1	8308	25	995	1152.12	50.9206	20	0.554324	52.7162	1902	3608	85.4476	20.2815	4.4479	0.950694	144626	54224	0.031
	D1: single GC (DNA,HC) Chronic sialadenitis	D1	S1	A4	Relative threshold (AA)	3156	17.1812	1	8338	27	816	1111.26	61.9289	19	0.602028	48.1939	1521	3156	81.8056	20.1588	4.40435	0.950394	144626	54224	0.031
	D1: single GC (DNA,HC) Chronic sialadenitis	D1	S1	A5	Relative threshold (NT)	3008	18.0266	1	8344	28	813	1080.89	62.3641	19	0.631649	46.1436	1388	3008	81.4118	20.1886	4.39952	0.950467	144626	54224	0.031
	D1: single GC (DNA,HC) Chronic sialadenitis	D1	S1	A6	Change-O	2047	26.4895	1	8946	27	517	1251.89	99.675	10	0.48852	44.1622	904	2047	62.9697	18.7826	4.14265	0.946759	144626	54224	0.031
	D1: single GC (DNA,HC) Chronic sialadenitis	D1	S1	A7	SCOPer (junction)	1764	30.7392	1	14155	25	441	1388.56	117.846	7	0.396825	46.2585	816	1764	48.1029	11.8707	3.87334	0.915759	144626	54224	0.031
	D1: single GC (DNA,HC) Chronic sialadenitis	D1	S1	A8	SCOPer (shared)	2057	26.3607	1	14156	30	572	1253.5	91.8392	6	0.291687	62.1293	1278	2057	43.0915	11.4686	3.76333	0.912805	144626	54224	0.031
	D1: single GC (DNA,HC) Chronic sialadenitis	D1	S1	A9	Partis	1974	27.4691	1	3588	32	530	985.594	96.9151	19	0.962513	39.1591	773	1974	88.1849	33.4776	4.47944	0.970129	144626	54224	0.031
	D1: single GC (DNA,HC) Chronic sialadenitis	D1	S2	A1	Unique junction (AA)	3039	18.8453	1	4689	33	826	769.303	66.6562	45	1.48075	72.82	2213	3039	134.856	37.6888	4.90421	0.973467	157020	57279	0.025
	D1: single GC (DNA,HC) Chronic sialadenitis	D1	S2	A2	Subclone (AA)	7703	7.4349	1	4051	22	2096	836.136	24.1913	86	1.11645	60.3401	4648	7703	262.002	46.4635	5.56835	0.978478	157020	57279	0.025
	D1: single GC (DNA,HC) Chronic sialadenitis	D1	S2	A3	Absolute threshold (AA)	5174	11.069	1	6184	19	1406	1207.21	36.9374	47	0.908388	50.5025	2613	5174	156.372	27.7126	5.05224	0.963915	157020	57279	0.025
	D1: single GC (DNA,HC) Chronic sialadenitis	D1	S2	A4	Relative threshold (AA)	4885	11.7238	1	6192	19	1394	1244.47	37.4749	43	0.880246	48.2907	2359	4885	148.219	27.0197	4.99869	0.96299	157020	57279	0.025
	D1: single GC (DNA,HC) Chronic sialadenitis	D1	S2	A5	Relative threshold (NT)	4789	11.9589	1	6195	19	1390	1253.11	37.6619	42	0.87701	47.4838	2274	4789	145.37	26.7273	4.97928	0.962585	157020	57279	0.025
	D1: single GC (DNA,HC) Chronic sialadenitis	D1	S2	A6	Change-O	3432	16.6874	1	7258	20	933	1329.8	56.9153	29	0.844988	43.7646	1502	3432	112.361	22.5965	4.72172	0.955745	157020	57279	0.025
	D1: single GC (DNA,HC) Chronic sialadenitis	D1	S2	A7	SCOPer (junction)	2071	27.6538	1	7257	28	541	1140.25	100.983	18	0.869145	45.9681	952	2071	82.753	21.5639	4.41586	0.953626	157020	57279	0.025
	D1: single GC (DNA,HC) Chronic sialadenitis	D1	S2	A8	SCOPer (shared)	2236	25.6131	1	7257	41	660	946.024	84.0061	15	0.670841	59.2576	1325	2236	69.4023	20.797	4.23992	0.951916	157020	57279	0.025
	D1: single GC (DNA,HC) Chronic sialadenitis	D1	S2	A9	Partis	3495	16.3866	1	7237	19	950	1282.11	55.1989	38	1.08727	38.6838	1352	3495	127.26	23.2402	4.84623	0.956971	157020	57279	0.025
	D1: single GC (DNA,HC) Chronic sialadenitis	D1	S3	A1	Unique junction (AA)	1673	30.3473	1	5023	39	492	1130.64	100.793	10	0.597729	70.5918	1181	1673	40.9019	22.133	3.71118	0.954819	125092	50786	0.033
	D1: single GC (DNA,HC) Chronic sialadenitis	D1	S3	A2	Subclone (AA)	3277	15.4931	1	4275	38	1223	785.184	39.834	25	0.762893	62.6793	2054	3277	89.8427	30.025	4.49806	0.966694	125092	50786	0.033
	D1: single GC (DNA,HC) Chronic sialadenitis	D1	S3	A3	Absolute threshold (AA)	1504	33.7573	1	6317	35	396	1038.66	123.654	10	0.664894	49.1356	739	1504	45.5835	17.1378	3.81955	0.94165	125092	50786	0.033
	D1: single GC (DNA,HC) Chronic sialadenitis	D1	S3	A4	Relative threshold (AA)	1309	38.7861	1	6320	35	329	1049.31	148.359	10	0.763942	43.0863	564	1309	44.2741	17.0597	3.7904	0.941382	125092	50786	0.033
	D1: single GC (DNA,HC) Chronic sialadenitis	D1	S3	A5	Relative threshold (NT)	1259	40.3264	1	6324	35	322	1049.8	151.733	10	0.794281	41.6998	525	1259	43.9645	17.0533	3.78338	0.94136	125092	50786	0.033
	D1: single GC (DNA,HC) Chronic sialadenitis	D1	S3	A6	Change-O	670	75.7776	1	11026	29	168	1472.59	294.923	5	0.746269	38.806	260	670	23.1542	9.61962	3.14218	0.896046	125092	50786	0.033
	D1: single GC (DNA,HC) Chronic sialadenitis	D1	S3	A7	SCOPer (junction)	673	75.4398	1	11030	30	171	1458.03	290.83	5	0.742942	43.0906	290	673	22.2393	9.54799	3.10186	0.895266	125092	50786	0.033
	D1: single GC (DNA,HC) Chronic sialadenitis	D1	S3	A8	SCOPer (shared)	1002	50.6697	1	11105	29	309	1506.86	162.065	5	0.499002	69.1617	693	1002	22.0447	9.47915	3.09307	0.894505	125092	50786	0.033
	D1: single GC (DNA,HC) Chronic sialadenitis	D1	S3	A9	Partis	622	81.6254	1	6713	34	157	1203.21	312.395	9	1.44695	29.0997	181	622	35.1968	16.0125	3.56095	0.937549	125092	50786	0.033
	D2: PB (RNA,HC) Rheumatoid arthtirtis	D2	S4	A1	Unique junction (AA)	34716	2.54828	1	4101	9	10580	1327.44	6.08034	2101	6.05196	69.5241	24136	34716	8076.33	268.381	8.99669	0.996274	88492	88467	0.027
	D2: PB (RNA,HC) Rheumatoid arthtirtis	D2	S4	A2	Subclone (AA)	44865	1.97183	1	2927	6	44865	1371.17	1.97183	4819	10.7411	79.9287	35860	44865	13546.6	444.357	9.51389	0.99775	88492	88467	0.027
	D2: PB (RNA,HC) Rheumatoid arthtirtis	D2	S4	A3	Absolute threshold (AA)	41241	2.1451	1	3339	9	41241	1263	2.1451	3349	8.12056	77.7479	32064	41241	10510.5	322.017	9.26013	0.996895	88492	88467	0.027
	D2: PB (RNA,HC) Rheumatoid arthtirtis	D2	S4	A4	Relative threshold (AA)	40480	2.18542	1	3339	9	40480	1269.44	2.18542	3127	7.7248	77.1418	31227	40480	10106.6	319.243	9.22095	0.996868	88492	88467	0.027
	D2: PB (RNA,HC) Rheumatoid arthtirtis	D2	S4	A5	Relative threshold (NT)	39771	2.22438	1	3344	9	39771	1270.22	2.22438	2974	7.47781	76.4049	30387	39771	9865.8	318.449	9.19683	0.99686	88492	88467	0.027
	D2: PB (RNA,HC) Rheumatoid arthtirtis	D2	S4	A6	Change-O	37247	2.37512	1	3548	11	9687	1259.55	6.2874	2309	6.19916	73.9925	27560	37247	8208.54	264.823	9.01293	0.996224	88492	88467	0.027
	D2: PB (RNA,HC) Rheumatoid arthtirtis	D2	S4	A7	SCOPer (junction)	5077	17.4249	1	4657	44	1297	1186.68	63.8126	30	0.5909	44.9084	2280	5077	276.816	73.1597	5.62335	0.986331	88492	88467	0.027
	D2: PB (RNA,HC) Rheumatoid arthtirtis	D2	S4	A8	SCOPer (shared)	5236	16.8957	1	4634	43	1477	1212.56	56.717	29	0.553858	53.9152	2823	5236	260.478	72.2562	5.56252	0.98616	88492	88467	0.027
	D2: PB (RNA,HC) Rheumatoid arthtirtis	D2	S4	A9	Partis	35786	2.47208	1	3552	10	10042	1267.5	6.24597	2157	6.0275	71.9387	25744	35786	8218.55	288.625	9.01415	0.996535	88492	88467	0.027
	D2: PB (RNA,HC) Rheumatoid arthtirtis	D2	S4	A10	Alignment free	27282	3.24265	1	4683	10	10212	1497	6.99138	1053	3.85969	62.5687	17070	27282	4913.86	194.415	8.49982	0.994856	88492	88467	0.027
	D2: PB (RNA,HC) Rheumatoid arthtirtis	D2	S5	A1	Unique junction (AA)	22677	2.31195	1	142	0	7580		4.28179	5500	24.2536	45.0765	10222	22677	17457.3	11483.3	9.76751	0.999913	52876	52432	0.014
	D2: PB (RNA,HC) Rheumatoid arthtirtis	D2	S5	A2	Subclone (AA)	30196	1.73626	1	131	0	10727		3.07253	7355	24.3575	64.4754	19469	30196	23691.8	15024.4	10.0729	0.999933	52876	52432	0.014
	D2: PB (RNA,HC) Rheumatoid arthtirtis	D2	S5	A3	Absolute threshold (AA)	27881	1.88042	1	153	0	11306		3.17115	6487	23.2667	59.4491	16575	27881	21360.3	12166.3	9.96929	0.999918	52876	52432	0.014
	D2: PB (RNA,HC) Rheumatoid arthtirtis	D2	S5	A4	Relative threshold (AA)	27461	1.90918	1	179	0	11410		3.18817	6329	23.0472	58.4502	16051	27461	20872.5	10714.7	9.94619	0.999907	52876	52432	0.014
	D2: PB (RNA,HC) Rheumatoid arthtirtis	D2	S5	A5	Relative threshold (NT)	27049	1.93826	1	180	0	11417		3.22291	6174	22.8252	57.7914	15632	27049	20402.9	10171.9	9.92343	0.999902	52876	52432	0.014
	D2: PB (RNA,HC) Rheumatoid arthtirtis	D2	S5	A6	Change-O	25645	2.04438	1	203	0	6631		4.24159	5994	23.373	53.5231	13726	25645	19302	9286.09	9.86796	0.999892	52876	52432	0.014
	D2: PB (RNA,HC) Rheumatoid arthtirtis	D2	S5	A7	SCOPer (junction)	6067	8.6415	1	1646	25	1838	700.44	24.4956	84	1.38454	32.6356	1980	6067	791.71	155.302	6.67419	0.993561	52876	52432	0.014
	D2: PB (RNA,HC) Rheumatoid arthtirtis	D2	S5	A8	SCOPer (shared)	5877	8.92088	1	1674	26	2167	708.808	21.9446	72	1.22511	43.3214	2546	5877	664.517	146.272	6.49906	0.993163	52876	52432	0.014
	D2: PB (RNA,HC) Rheumatoid arthtirtis	D2	S5	A9	Partis	24799	2.11412	1	196	0	6753		4.30209	5808	23.4203	51.2763	12716	24799	18566.6	9358.09	9.82912	0.999893	52876	52432	0.014
	D2: PB (RNA,HC) Rheumatoid arthtirtis	D2	S5	A10	Alignment free	17404	3.01241	1	320	1	4619	320	6.31609	3880	22.2937	31.1078	5414	17404	11512.4	3915.16	9.35118	0.999745	52876	52432	0.014
	D2: PB (RNA,HC) Rheumatoid arthtirtis	D2	S6	A1	Unique junction (AA)	22424	2.40626	1	149	0	7842		4.47207	5146	22.9486	45.8259	10276	22424	16623.7	9592.3	9.71858	0.999896	54075	53965	0.013
	D2: PB (RNA,HC) Rheumatoid arthtirtis	D2	S6	A2	Subclone (AA)	29598	1.82303	1	129	0	10772		3.26142	6696	22.6232	63.6056	18826	29598	22409.8	12495.9	10.0173	0.99992	54075	53965	0.013
	D2: PB (RNA,HC) Rheumatoid arthtirtis	D2	S6	A3	Absolute threshold (AA)	27056	1.99431	1	135	0	11425		3.35466	6033	22.2982	57.7728	15631	27056	20206.2	11337	9.91375	0.999912	54075	53965	0.013
	D2: PB (RNA,HC) Rheumatoid arthtirtis	D2	S6	A4	Relative threshold (AA)	26585	2.02964	1	145	0	6682		4.37249	5937	22.3321	56.6673	15065	26585	19760.2	10955.4	9.89142	0.999909	54075	53965	0.013
	D2: PB (RNA,HC) Rheumatoid arthtirtis	D2	S6	A5	Relative threshold (NT)	26220	2.05789	1	137	0	6721		4.41675	5820	22.1968	56.1594	14725	26220	19370.8	10739.1	9.87152	0.999907	54075	53965	0.013
	D2: PB (RNA,HC) Rheumatoid arthtirtis	D2	S6	A6	Change-O	25308	2.13205	1	140	0	6962		4.41497	5710	22.562	53.2282	13471	25308	18681.3	10011.3	9.83528	0.9999	54075	53965	0.013
	D2: PB (RNA,HC) Rheumatoid arthtirtis	D2	S6	A7	SCOPer (junction)	6192	8.71415	1	1183	30	2088	494.1	22.4234	112	1.80879	31.7022	1963	6192	1002.8	245.651	6.91056	0.995929	54075	53965	0.013
	D2: PB (RNA,HC) Rheumatoid arthtirtis	D2	S6	A8	SCOPer (shared)	5980	9.02308	1	1224	33	1656	484.97	28.4463	98	1.6388	42.0234	2513	5980	845.036	226.044	6.73938	0.995576	54075	53965	0.013
	D2: PB (RNA,HC) Rheumatoid arthtirtis	D2	S6	A9	Partis	24709	2.18374	1	140	0	7041		4.45178	5586	22.6071	51.4914	12723	24709	18174.5	9693.12	9.80777	0.999897	54075	53965	0.013
	D2: PB (RNA,HC) Rheumatoid arthtirtis	D2	S6	A10	Alignment free	16625	3.24559	1	486	2	5010	472.5	6.55469	3546	21.3293	30.2677	5032	16625	10557.9	2877.17	9.26463	0.999652	54075	53965	0.013
	D3: ST/SF (RNA,HC) Rheumatoid arthtirtis	D3	S7	A1	Unique junction (AA)	4809	18.2965	1	34321	14	1439	4643.79	58.8033	2	0.0415887	70.0769	3370	4809	33.5895	5.69797	3.51421	0.824499	88075	87989	0.055
	D3: ST/SF (RNA,HC) Rheumatoid arthtirtis	D3	S7	A2	Subclone (AA)	6763	13.0102	1	32981	13	1904	4590.31	43.6602	3	0.044359	71.8468	4859	6763	52.4183	6.25192	3.95926	0.840049	88075	87989	0.055
	D3: ST/SF (RNA,HC) Rheumatoid arthtirtis	D3	S7	A3	Absolute threshold (AA)	4358	20.19	1	35556	16	1452	4096.81	58.5964	2	0.0458926	66.682	2906	4358	32.3919	5.4004	3.47791	0.814829	88075	87989	0.055
	D3: ST/SF (RNA,HC) Rheumatoid arthtirtis	D3	S7	A4	Relative threshold (AA)	4011	21.9367	1	35642	16	1465	4106.25	58.3222	2	0.0498629	63.4754	2546	4011	31.5369	5.37676	3.45116	0.814014	88075	87989	0.055
	D3: ST/SF (RNA,HC) Rheumatoid arthtirtis	D3	S7	A5	Relative threshold (NT)	3796	23.1791	1	35673	16	1479	4111.31	57.9249	2	0.052687	61.0379	2317	3796	31.0591	5.36667	3.43589	0.813665	88075	87989	0.055
	D3: ST/SF (RNA,HC) Rheumatoid arthtirtis	D3	S7	A6	Change-O	3108	28.3102	1	36959	14	1225	4840.93	70.2898	2	0.0643501	60.5856	1883	3108	24.2497	4.98444	3.1884	0.799376	88075	87989	0.055
	D3: ST/SF (RNA,HC) Rheumatoid arthtirtis	D3	S7	A7	SCOPer (junction)	1634	53.8482	1	37156	16	500	4575.44	173.17	2	0.122399	52.9376	865	1634	17.2986	4.83687	2.85062	0.793255	88075	87989	0.055
	D3: ST/SF (RNA,HC) Rheumatoid arthtirtis	D3	S7	A8	SCOPer (shared)	1723	51.0667	1	37229	17	674	4366.29	128.99	2	0.116077	60.8822	1049	1723	16.6012	4.81509	2.80947	0.79232	88075	87989	0.055
	D3: ST/SF (RNA,HC) Rheumatoid arthtirtis	D3	S7	A9	Partis	3002	29.3098	1	36335	15	843	4474.07	101.206	2	0.0666223	54.8634	1647	3002	26.5577	5.1558	3.27932	0.806044	88075	87989	0.055
	D3: ST/SF (RNA,HC) Rheumatoid arthtirtis	D3	S7	A10	Alignment free	2355	37.3622	1	37190	15	902	4711.87	95.9368	2	0.0849257	61.6985	1453	2355	19.5057	4.87426	2.97071	0.794841	88075	87989	0.055
	D3: ST/SF (RNA,HC) Rheumatoid arthtirtis	D3	S8	A1	Unique junction (AA)	23588	3.45705	1	1993	6	8561	974.5	7.76989	1412	5.98609	63.7061	15027	23588	6644.93	638.537	8.80161	0.998434	81566	81547	0.017
	D3: ST/SF (RNA,HC) Rheumatoid arthtirtis	D3	S8	A2	Subclone (AA)	36869	2.21175	1	1508	3	36869	1112.33	2.21175	3496	9.48222	75.4699	27825	36869	13844.3	1078.27	9.53563	0.999073	81566	81547	0.017
	D3: ST/SF (RNA,HC) Rheumatoid arthtirtis	D3	S8	A3	Absolute threshold (AA)	32234	2.52978	1	1670	3	9119	1239.33	6.4075	2497	7.74648	71.71	23115	32234	10697.4	854.142	9.27775	0.998829	81566	81547	0.017
	D3: ST/SF (RNA,HC) Rheumatoid arthtirtis	D3	S8	A4	Relative threshold (AA)	30965	2.63346	1	1682	3	9101	1245.33	6.55763	2260	7.29856	70.6088	21864	30965	10001.6	835.896	9.2105	0.998804	81566	81547	0.017
	D3: ST/SF (RNA,HC) Rheumatoid arthtirtis	D3	S8	A5	Relative threshold (NT)	30245	2.69615	1	1687	3	9074	1248.33	6.65352	2129	7.03918	69.9983	21171	30245	9607.21	824.114	9.17027	0.998787	81566	81547	0.017
	D3: ST/SF (RNA,HC) Rheumatoid arthtirtis	D3	S8	A6	Change-O	26121	3.12182	1	1690	7	8958	815.286	7.1871	1589	6.08323	65.7058	17163	26121	7561.1	733.913	8.93077	0.998637	81566	81547	0.017
	D3: ST/SF (RNA,HC) Rheumatoid arthtirtis	D3	S8	A7	SCOPer (junction)	4606	17.7041	1	3616	35	1263	1179.14	59.9557	34	0.738168	40.99	1888	4606	316.921	83.0689	5.75865	0.987962	81566	81547	0.017
	D3: ST/SF (RNA,HC) Rheumatoid arthtirtis	D3	S8	A8	SCOPer (shared)	4394	18.5583	1	3669	37	1318	1180.95	59.0789	31	0.705508	56.2813	2473	4394	250.065	78.3048	5.52172	0.987229	81566	81547	0.017
	D3: ST/SF (RNA,HC) Rheumatoid arthtirtis	D3	S8	A9	Partis	25809	3.15956	1	1687	5	9551	939.6	6.83562	1760	6.81933	62.9935	16258	25809	8052.4	786.465	8.99372	0.998728	81566	81547	0.017
	D3: ST/SF (RNA,HC) Rheumatoid arthtirtis	D3	S8	A10	Alignment free	15194	5.36692	1	2364	13	3898	791.692	16.8743	581	3.82388	52.7511	8015	15194	3286.98	417.603	8.09773	0.997605	81566	81547	0.017
	D3: ST/SF (RNA,HC) Rheumatoid arthtirtis	D3	S9	A1	Unique junction (AA)	25448	4.29429	1	2404	5	7220	1176.4	12.1989	1310	5.14775	59.9301	15251	25448	6775.67	865.596	8.82109	0.998845	109298	109282	0.016
	D3: ST/SF (RNA,HC) Rheumatoid arthtirtis	D3	S9	A2	Subclone (AA)	43499	2.51226	1	1446	2	11905	1215.5	6.52558	3343	7.68523	72.6316	31594	43499	15527.6	1872.18	9.65037	0.999466	109298	109282	0.016
	D3: ST/SF (RNA,HC) Rheumatoid arthtirtis	D3	S9	A3	Absolute threshold (AA)	37101	2.9455	1	1542	2	11897	1350	7.06708	2366	6.37719	67.9335	25204	37101	11849.3	1519.57	9.38003	0.999342	109298	109282	0.016
	D3: ST/SF (RNA,HC) Rheumatoid arthtirtis	D3	S9	A4	Relative threshold (AA)	35588	3.07073	1	1542	2	11803	1355	7.24358	2151	6.04417	66.8343	23785	35588	11072.9	1479.42	9.31225	0.999324	109298	109282	0.016
	D3: ST/SF (RNA,HC) Rheumatoid arthtirtis	D3	S9	A5	Relative threshold (NT)	34655	3.1534	1	1549	2	11729	1360.5	7.36252	2037	5.87794	66.155	22926	34655	10617.7	1449.33	9.27028	0.99931	109298	109282	0.016
	D3: ST/SF (RNA,HC) Rheumatoid arthtirtis	D3	S9	A6	Change-O	28067	3.89358	1	2126	4	7228	1174.75	11.6851	1449	5.16265	60.0599	16857	28067	7794.99	1022.95	8.96124	0.999022	109298	109282	0.016
	D3: ST/SF (RNA,HC) Rheumatoid arthtirtis	D3	S9	A7	SCOPer (junction)	4482	24.3822	1	5564	31	1133	2138.81	90.6549	19	0.423918	37.9072	1699	4482	202.972	57.0855	5.31307	0.982482	109298	109282	0.016
	D3: ST/SF (RNA,HC) Rheumatoid arthtirtis	D3	S9	A8	SCOPer (shared)	4113	26.5697	1	5558	32	1254	2167	84.3716	18	0.437637	54.4372	2239	4113	158.345	54.0104	5.06478	0.981485	109298	109282	0.016
	D3: ST/SF (RNA,HC) Rheumatoid arthtirtis	D3	S9	A9	Partis	28911	3.77991	1	1528	3	7884	1164	10.6254	1783	6.1672	57.2239	16544	28911	8997.04	1362.15	9.10465	0.999266	109298	109282	0.016
	D3: ST/SF (RNA,HC) Rheumatoid arthtirtis	D3	S9	A10	Alignment free	15301	7.14208	1	2618	8	4137	1090.62	21.9628	610	3.98667	44.8141	6857	15301	3479.29	599.558	8.15458	0.998332	109298	109282	0.016
	D4: PB (scRNA,Paired HC/LC) Healthy donor	D4	S10	A1	Unique junction (AA)	256	1.64844	1	5	39	115	3.30769	2.44348	81	31.6406	55.0781	141	256	244.768	237.05	5.50031	0.995781	962	422	0.013
	D4: PB (scRNA,Paired HC/LC) Healthy donor	D4	S10	A2	Subclone (AA)	257	1.64202	1	5	39	114	3.30769	2.44737	81	31.5175	55.642	143	257	246.183	239.009	5.50607	0.995816	962	422	0.013
	D4: PB (scRNA,Paired HC/LC) Healthy donor	D4	S10	A3	Absolute threshold (AA)	252	1.6746	1	5	41	117	3.29268	2.45299	80	31.746	53.5714	135	252	242.793	235.962	5.49221	0.995762	962	422	0.013
	D4: PB (scRNA,Paired HC/LC) Healthy donor	D4	S10	A4	Relative threshold (AA)	251	1.68127	1	5	41	117	3.31707	2.46154	79	31.4741	53.3865	134	251	241.397	234.053	5.48644	0.995727	962	422	0.013
	D4: PB (scRNA,Paired HC/LC) Healthy donor	D4	S10	A5	Relative threshold (NT)	251	1.68127	1	5	41	117	3.31707	2.46154	79	31.4741	53.3865	134	251	241.397	234.053	5.48644	0.995727	962	422	0.013
	D4: PB (scRNA,Paired HC/LC) Healthy donor	D4	S10	A6	Change-O	249	1.69478	1	5	41	119	3.31707	2.45378	79	31.7269	52.2088	130	249	238.63	230.325	5.47491	0.995658	962	422	0.013
	D4: PB (scRNA,Paired HC/LC) Healthy donor	D4	S10	A7	SCOPer (junction)	251	1.68127	1	5	40	119	3.3	2.43697	80	31.8725	52.5896	132	251	240.571	232.524	5.48302	0.995699	962	422	0.013
	D4: PB (scRNA,Paired HC/LC) Healthy donor	D4	S10	A8	SCOPer (shared)	251	1.68127	1	5	40	119	3.3	2.43697	80	31.8725	52.5896	132	251	240.571	232.524	5.48302	0.995699	962	422	0.013
	D4: PB (scRNA,Paired HC/LC) Healthy donor	D4	S10	A9	Partis	252	1.6746	1	5	41	117	3.29268	2.45299	80	31.746	53.5714	135	252	242.793	235.962	5.49221	0.995762	962	422	0.013
	D4: PB (scRNA,Paired HC/LC) Healthy donor	D4	S10	A10	Alignment free	386	1.09326	1	18	4	386	7.25	1.09326	176	45.5959	96.114	371	386	303.463	208.058	5.71526	0.995194	962	422	0.013
	D4: PB (scRNA,Paired HC/LC) Healthy donor	D4	S11	A1	Unique junction (AA)	287	1.62021	1	5	43	127	3.18605	2.40157	91	31.7073	55.7491	160	287	276.847	268.57	5.62347	0.996277	1118	465	0.002
	D4: PB (scRNA,Paired HC/LC) Healthy donor	D4	S11	A2	Subclone (AA)	289	1.609	1	5	42	126	3.19048	2.39683	92	31.8339	56.4014	163	289	277.879	269.148	5.62719	0.996285	1118	465	0.002
	D4: PB (scRNA,Paired HC/LC) Healthy donor	D4	S11	A3	Absolute threshold (AA)	285	1.63158	1	5	43	126	3.25581	2.42857	90	31.5789	55.7895	159	285	275.289	266.964	5.61782	0.996254	1118	465	0.002
	D4: PB (scRNA,Paired HC/LC) Healthy donor	D4	S11	A4	Relative threshold (AA)	285	1.63158	1	5	43	126	3.25581	2.42857	90	31.5789	55.7895	159	285	275.289	266.964	5.61782	0.996254	1118	465	0.002
	D4: PB (scRNA,Paired HC/LC) Healthy donor	D4	S11	A5	Relative threshold (NT)	285	1.63158	1	5	43	126	3.25581	2.42857	90	31.5789	55.7895	159	285	275.289	266.964	5.61782	0.996254	1118	465	0.002
	D4: PB (scRNA,Paired HC/LC) Healthy donor	D4	S11	A6	Change-O	283	1.64311	1	5	44	127	3.25	2.43307	89	31.4488	55.1237	156	283	273.46	264.927	5.61115	0.996225	1118	465	0.002
	D4: PB (scRNA,Paired HC/LC) Healthy donor	D4	S11	A7	SCOPer (junction)	266	1.74812	1	5	51	134	3.27451	2.48507	84	31.5789	49.6241	132	266	250.206	232.501	5.52228	0.995699	1118	465	0.002
	D4: PB (scRNA,Paired HC/LC) Healthy donor	D4	S11	A8	SCOPer (shared)	266	1.74812	1	5	51	134	3.27451	2.48507	84	31.5789	49.6241	132	266	250.206	232.501	5.52228	0.995699	1118	465	0.002
	D4: PB (scRNA,Paired HC/LC) Healthy donor	D4	S11	A9	Partis	288	1.61458	1	5	43	125	3.2093	2.416	91	31.5972	56.5972	163	288	277.131	268.339	5.62449	0.996273	1118	465	0.002
	D4: PB (scRNA,Paired HC/LC) Healthy donor	D4	S11	A10	Alignment free	452	1.02876	1	4	3	452	3.33333	1.02876	220	48.6726	98.0088	443	452	389.813	351.497	5.96567	0.997155	1118	465	0.002
	D4: PB (scRNA,Paired HC/LC) Healthy donor	D4	S12	A1	Unique junction (AA)	279	1.72401	1	14	45	125	3.71111	2.616	82	29.3907	55.1971	154	279	250.787	205.833	5.5246	0.995142	1236	481	0.004
	D4: PB (scRNA,Paired HC/LC) Healthy donor	D4	S12	A2	Subclone (AA)	279	1.72401	1	14	45	125	3.71111	2.616	82	29.3907	55.1971	154	279	250.787	205.833	5.5246	0.995142	1236	481	0.004
	D4: PB (scRNA,Paired HC/LC) Healthy donor	D4	S12	A3	Absolute threshold (AA)	278	1.73022	1	14	46	125	3.69565	2.624	82	29.4964	55.036	153	278	250.399	205.723	5.52306	0.995139	1236	481	0.004
	D4: PB (scRNA,Paired HC/LC) Healthy donor	D4	S12	A4	Relative threshold (AA)	278	1.73022	1	14	46	125	3.69565	2.624	82	29.4964	55.036	153	278	250.399	205.723	5.52306	0.995139	1236	481	0.004
	D4: PB (scRNA,Paired HC/LC) Healthy donor	D4	S12	A5	Relative threshold (NT)	278	1.73022	1	14	46	125	3.69565	2.624	82	29.4964	55.036	153	278	250.399	205.723	5.52306	0.995139	1236	481	0.004
	D4: PB (scRNA,Paired HC/LC) Healthy donor	D4	S12	A6	Change-O	278	1.73022	1	14	46	125	3.69565	2.624	82	29.4964	55.036	153	278	250.399	205.723	5.52306	0.995139	1236	481	0.004
	D4: PB (scRNA,Paired HC/LC) Healthy donor	D4	S12	A7	SCOPer (junction)	268	1.79478	1	14	50	126	3.74	2.69048	77	28.7313	52.9851	142	268	239.333	196.11	5.47786	0.994901	1236	481	0.004
	D4: PB (scRNA,Paired HC/LC) Healthy donor	D4	S12	A8	SCOPer (shared)	268	1.79478	1	14	50	126	3.74	2.69048	77	28.7313	52.9851	142	268	239.333	196.11	5.47786	0.994901	1236	481	0.004
	D4: PB (scRNA,Paired HC/LC) Healthy donor	D4	S12	A9	Partis	279	1.72401	1	14	45	125	3.71111	2.616	82	29.3907	55.1971	154	279	250.787	205.833	5.5246	0.995142	1236	481	0.004
	D4: PB (scRNA,Paired HC/LC) Healthy donor	D4	S12	A10	Alignment free	410	1.17317	1	14	16	410	4	1.17317	170	41.4634	90.4878	371	410	332.138	262.04	5.80555	0.996184	1236	481	0.004
	D5: PB (scRNA,Paired HC/LC) Healthy donor	D5	S13	A1	Unique junction (AA)	25173	17.9734	1	28727	5	6971	7902.2	62.2926	227	0.90176	72.3076	18202	25173	1210.34	188.112	7.09866	0.994684	452627	452627	0.036
	D5: PB (scRNA,Paired HC/LC) Healthy donor	D5	S13	A2	Subclone (AA)	38144	11.8615	1	28498	2	10191	15866	41.6535	283	0.741925	73.2828	27953	38144	1849.4	200.137	7.52262	0.995003	452627	452627	0.036
	D5: PB (scRNA,Paired HC/LC) Healthy donor	D5	S13	A3	Absolute threshold (AA)	16384	27.615	1	31310	3	4395	12429.7	99.8271	228	1.3916	62.7075	10274	16384	1126.14	166.049	7.02655	0.993978	452627	452627	0.036
	D5: PB (scRNA,Paired HC/LC) Healthy donor	D5	S13	A4	Relative threshold (AA)	14927	30.3104	1	31330	3	4451	12438	98.9009	228	1.52743	58.3908	8716	14927	1106.53	165.78	7.00899	0.993968	452627	452627	0.036
	D5: PB (scRNA,Paired HC/LC) Healthy donor	D5	S13	A5	Relative threshold (NT)	14660	30.8625	1	31334	3	4463	12439	98.6924	228	1.55525	57.3943	8414	14660	1101.58	165.702	7.0045	0.993965	452627	452627	0.036
	D5: PB (scRNA,Paired HC/LC) Healthy donor	D5	S13	A6	Change-O	5534	81.7571	1	31471	6	1384	7644.67	321.099	184	3.3249	53.1081	2939	5534	724.893	156.463	6.58602	0.993609	452627	452627	0.036
	D5: PB (scRNA,Paired HC/LC) Healthy donor	D5	S13	A7	SCOPer (junction)	3810	118.752	1	32360	27	957	5192.81	460.146	93	2.44094	51.8635	1976	3810	448.107	114.778	6.10503	0.991288	452627	452627	0.036
	D5: PB (scRNA,Paired HC/LC) Healthy donor	D5	S13	A9	Partis	4929	91.7922	1	31509	6	1233	7646.17	356.655	188	3.81416	47.3118	2332	4929	732.713	156.812	6.59675	0.993623	452627	452627	0.036
	D5: PB (scRNA,Paired HC/LC) Healthy donor	D5	S13	A10	Alignment free	222899	2.02982	1	1800	0	222899		2.02982	5979	2.68238	93.5558	208535	222899	34009.8	2538.53	10.4344	0.999606	452627	452627	0.036
	D5: PB (scRNA,Paired HC/LC) Healthy donor	D5	S14	A1	Unique junction (AA)	26717	20.2372	1	16835	26	10001	4487.85	52.391	113	0.422952	62.5669	16716	26717	733.824	255.164	6.59827	0.996081	540914	540914	0.04
	D5: PB (scRNA,Paired HC/LC) Healthy donor	D5	S14	A2	Subclone (AA)	39996	13.5183	1	14204	20	13007	4433.9	39.4933	142	0.355036	67.4792	26989	39996	1196.66	324.199	7.08729	0.996915	540914	540914	0.04
	D5: PB (scRNA,Paired HC/LC) Healthy donor	D5	S14	A3	Absolute threshold (AA)	13553	39.8936	1	14844	27	3569	4376	148.272	113	0.833764	62.5175	8473	13553	612.756	265.69	6.41797	0.996236	540914	540914	0.04
	D5: PB (scRNA,Paired HC/LC) Healthy donor	D5	S14	A4	Relative threshold (AA)	11889	45.4772	1	14844	27	3621	4377.85	146.613	113	0.950458	56.7247	6744	11889	601.507	265.135	6.39944	0.996228	540914	540914	0.04
	D5: PB (scRNA,Paired HC/LC) Healthy donor	D5	S14	A5	Relative threshold (NT)	11513	46.9624	1	14844	27	2925	4378.52	180.884	113	0.981499	54.8771	6318	11513	599.23	265.01	6.39565	0.996227	540914	540914	0.04
	D5: PB (scRNA,Paired HC/LC) Healthy donor	D5	S14	A6	Change-O	3304	163.643	1	17689	36	848	4457.31	633.315	90	2.72397	51.2712	1694	3304	356.605	206	5.87663	0.995146	540914	540914	0.04
	D5: PB (scRNA,Paired HC/LC) Healthy donor	D5	S14	A7	SCOPer (junction)	2769	195.261	1	26914	45	821	6811.33	655.78	34	1.22788	58.2521	1613	2769	172.462	77.8257	5.15018	0.987151	540914	540914	0.04
	D5: PB (scRNA,Paired HC/LC) Healthy donor	D5	S14	A9	Partis	3117	173.461	1	17594	35	786	4411.43	682.127	92	2.95156	43.3109	1350	3117	373.238	212.09	5.92222	0.995285	540914	540914	0.04
	D5: PB (scRNA,Paired HC/LC) Healthy donor	D5	S14	A10	Alignment free	130438	4.1451	1	3697	4	130438	3099	4.1451	231	0.177096	88.1162	114937	130438	4769.08	685.434	8.46991	0.998541	540914	540914	0.04
	D5: PB (scRNA,Paired HC/LC) Healthy donor	D5	S15	A1	Unique junction (AA)	2940	39.3517	1	11902	27	885	3681.11	127.974	6	0.204082	56.9048	1673	2940	44.0608	18.7999	3.78557	0.946808	115728	115728	0.041
	D5: PB (scRNA,Paired HC/LC) Healthy donor	D5	S15	A2	Subclone (AA)	5077	22.7879	1	11738	32	1276	2860.03	87.1951	8	0.157573	62.4188	3169	5077	76.7294	23.4064	4.34029	0.957277	115728	115728	0.041
	D5: PB (scRNA,Paired HC/LC) Healthy donor	D5	S15	A3	Absolute threshold (AA)	1425	81.1888	1	15388	30	390	3367.97	293.169	7	0.491228	55.8596	796	1425	37.6782	18.0184	3.62908	0.944501	115728	115728	0.041
	D5: PB (scRNA,Paired HC/LC) Healthy donor	D5	S15	A4	Relative threshold (AA)	1226	94.367	1	15396	30	316	3369.6	361.367	7	0.570962	48.3687	593	1226	37.3265	18.0073	3.6197	0.944467	115728	115728	0.041
	D5: PB (scRNA,Paired HC/LC) Healthy donor	D5	S15	A5	Relative threshold (NT)	1168	99.0531	1	15401	29	316	3486.17	361.608	6	0.513699	46.5753	544	1168	36.3184	17.6115	3.59232	0.943219	115728	115728	0.041
	D5: PB (scRNA,Paired HC/LC) Healthy donor	D5	S15	A6	Change-O	205	564.361	1	15776	23	52	4795.78	2219.54	5	2.43902	48.2927	99	205	19.4743	13.9659	2.9691	0.928397	115728	115728	0.041
	D5: PB (scRNA,Paired HC/LC) Healthy donor	D5	S15	A7	SCOPer (junction)	770	150.252	1	15777	24	203	4549.75	566.631	5	0.649351	60.5195	466	770	21.6464	14.1807	3.07484	0.929482	115728	115728	0.041
	D5: PB (scRNA,Paired HC/LC) Healthy donor	D5	S15	A8	SCOPer (shared)	310	373.206	1	15777	24	88	4596.17	1312.18	5	1.6129	71.6129	222	310	20.0234	14.0909	2.9969	0.929032	115728	115728	0.041
	D5: PB (scRNA,Paired HC/LC) Healthy donor	D5	S15	A9	Partis	200	578.47	1	15500	25	50	4350.36	2300	5	2.5	36	72	200	21.7749	14.6986	3.08076	0.931966	115728	115728	0.041
	D5: PB (scRNA,Paired HC/LC) Healthy donor	D5	S15	A10	Alignment free	110788	1.04428	1	1800	3	110788	1050.33	1.04428	52942	47.7868	99.6994	110455	110788	91035	3080.1	11.419	0.999675	115728	115728	0.041
	D6: PB (RNA,HC) HIV infected	D6	S16	A1	Unique junction (AA)	71632	2.01469	1	882	2	20723	804	4.50741	10099	14.0984	71.0702	50909	71632	19520.5	1648.79	9.87922	0.999393	201048	144345	0.037
	D6: PB (RNA,HC) HIV infected	D6	S16	A2	Subclone (AA)	81942	1.7612	1	741	1	81942	741	1.7612	14012	17.0999	77.7416	63703	81942	23620.4	1825.9	10.0699	0.999452	201048	144345	0.037
	D6: PB (RNA,HC) HIV infected	D6	S16	A3	Absolute threshold (AA)	71630	2.01474	1	1189	4	18695	930.5	4.88799	9084	12.6818	73.9006	52935	71630	16750.1	1221.76	9.72616	0.999182	201048	144345	0.037
	D6: PB (RNA,HC) HIV infected	D6	S16	A4	Relative threshold (AA)	69150	2.087	1	1336	5	18695	973.8	5.02065	7847	11.3478	72.9646	50455	69150	14914.3	1061.69	9.61007	0.999058	201048	144345	0.037
	D6: PB (RNA,HC) HIV infected	D6	S16	A5	Relative threshold (NT)	67118	2.15018	1	1312	5	18806	985	5.10497	7271	10.8332	71.9807	48312	67118	13992.3	1036.24	9.54627	0.999035	201048	144345	0.037
	D6: PB (RNA,HC) HIV infected	D6	S16	A6	Change-O	64333	2.24327	1	1286	7	19118	995.429	5.18365	6479	10.071	70.2827	45215	64333	12695.8	896.23	9.44903	0.998884	201048	144345	0.037
	D6: PB (RNA,HC) HIV infected	D6	S16	A7	SCOPer (junction)	6103	23.6467	1	4699	38	1662	2142.84	82.5042	28	0.458791	38.3746	2342	6103	246.078	78.6119	5.50565	0.987279	201048	144345	0.037
	D6: PB (RNA,HC) HIV infected	D6	S16	A8	SCOPer (shared)	7169	20.1306	1	4614	37	1983	2118.32	68.5572	30	0.418468	38.6944	2774	7169	293.66	83.3714	5.68242	0.988005	201048	144345	0.037
	D6: PB (RNA,HC) HIV infected	D6	S16	A9	Partis	60838	2.37214	1	1314	7	19144	980.286	5.36053	5392	8.86288	68.5328	41694	60838	11802.3	902.267	9.37605	0.998892	201048	144345	0.037
	D6: PB (RNA,HC) HIV infected	D6	S16	A10	Alignment free	61995	2.32787	1	1209	5	21009	908	4.91837	6878	11.0944	66.1118	40986	61995	15062.3	1242.29	9.61995	0.999195	201048	144345	0.037
	D6: PB (RNA,HC) HIV infected	D6	S17	A1	Unique junction (AA)	54054	2.9337	1	2881	4	21369	1879.75	5.89138	4399	8.13816	60.4673	32685	54054	12192.3	652.302	9.40856	0.998467	188309	158602	0.045
	D6: PB (RNA,HC) HIV infected	D6	S17	A2	Subclone (AA)	81257	1.95156	1	1840	3	81257	1454	1.95156	10472	12.8875	76.6482	62282	81257	22909.1	1125.41	10.0393	0.999111	188309	158602	0.045
	D6: PB (RNA,HC) HIV infected	D6	S17	A3	Absolute threshold (AA)	70222	2.25824	1	2026	7	18914	1349.43	5.67146	6360	9.05699	73.0654	51308	70222	14923.2	728.209	9.61067	0.998627	188309	158602	0.045
	D6: PB (RNA,HC) HIV infected	D6	S17	A4	Relative threshold (AA)	67923	2.33467	1	2026	7	18929	1359.29	5.78921	5622	8.27702	72.1317	48994	67923	13998.2	716.963	9.54668	0.998605	188309	158602	0.045
	D6: PB (RNA,HC) HIV infected	D6	S17	A5	Relative threshold (NT)	65464	2.42237	1	2033	7	18951	1383	5.91341	5085	7.76763	71.0513	46513	65464	13037.7	679.459	9.4756	0.998528	188309	158602	0.045
	D6: PB (RNA,HC) HIV infected	D6	S17	A6	Change-O	52330	3.03035	1	3352	10	19377	1748	6.4832	2921	5.58188	62.9715	32953	52330	8133.78	379.624	9.00378	0.997366	188309	158602	0.045
	D6: PB (RNA,HC) HIV infected	D6	S17	A7	SCOPer (junction)	4558	34.7911	1	7616	37	1392	2974.27	110.197	17	0.372971	36.8802	1681	4558	129.296	48.3311	4.8621	0.979309	188309	158602	0.045
	D6: PB (RNA,HC) HIV infected	D6	S17	A8	SCOPer (shared)	5171	30.6668	1	7606	36	1482	3009.36	102.999	17	0.328757	39.4701	2041	5171	137.01	49.2012	4.92005	0.979675	188309	158602	0.045
	D6: PB (RNA,HC) HIV infected	D6	S17	A9	Partis	55233	2.87107	1	2141	9	19596	1422	6.27378	3298	5.97107	64.5212	35637	55233	9821.53	562.742	9.19233	0.998223	188309	158602	0.045
	D6: PB (RNA,HC) HIV infected	D6	S17	A10	Alignment free	48408	3.27586	1	3108	8	12205	1502.25	9.37567	3195	6.60015	58.3746	28258	48408	9603.65	537.26	9.1699	0.998139	188309	158602	0.045
	D6: PB (RNA,HC) HIV infected	D6	S18	A1	Unique junction (AA)	66861	2.62636	1	2498	8	19337	1468.12	6.62342	3446	5.15398	71.0788	47524	66861	5689.99	284.818	8.64646	0.996489	239189	175633	0.057
	D6: PB (RNA,HC) HIV infected	D6	S18	A2	Subclone (AA)	90548	1.93931	1	1566	5	90548	1412.8	1.93931	9454	10.4409	82.1542	74389	90548	9476.12	360.7	9.15653	0.997228	239189	175633	0.057
	D6: PB (RNA,HC) HIV infected	D6	S18	A3	Absolute threshold (AA)	77036	2.27947	1	2669	8	77036	1685.75	2.27947	3875	5.03012	80.6947	62164	77036	5826.62	259.885	8.67019	0.996152	239189	175633	0.057
	D6: PB (RNA,HC) HIV infected	D6	S18	A4	Relative threshold (AA)	73572	2.38679	1	2706	9	73572	1632.67	2.38679	2996	4.0722	80.044	58890	73572	5285.51	253.024	8.57272	0.996048	239189	175633	0.057
	D6: PB (RNA,HC) HIV infected	D6	S18	A5	Relative threshold (NT)	71174	2.46721	1	2708	9	71174	1634.33	2.46721	2633	3.69938	79.0696	56277	71174	5051.74	251.96	8.52749	0.996031	239189	175633	0.057
	D6: PB (RNA,HC) HIV infected	D6	S18	A6	Change-O	57413	3.05856	1	5157	11	15479	1831.27	8.63538	1013	1.76441	73.0392	41934	57413	3188.79	157.895	8.0674	0.993667	239189	175633	0.057
	D6: PB (RNA,HC) HIV infected	D6	S18	A7	SCOPer (junction)	3980	44.1209	1	7803	47	1335	2848.38	128.904	19	0.477387	44.6231	1776	3980	101.729	47.8015	4.62231	0.97908	239189	175633	0.057
	D6: PB (RNA,HC) HIV infected	D6	S18	A8	SCOPer (shared)	4880	35.9838	1	7795	47	1476	2822.45	115.881	20	0.409836	46.0656	2248	4880	107.941	48.4639	4.68158	0.979366	239189	175633	0.057
	D6: PB (RNA,HC) HIV infected	D6	S18	A9	Partis	55964	3.13775	1	4955	8	15263	1950.75	8.83837	1280	2.28718	72.7271	40701	55964	3527.06	172.405	8.16822	0.9942	239189	175633	0.057
	D6: PB (RNA,HC) HIV infected	D6	S18	A10	Alignment free	58393	3.00723	1	3567	10	17055	1682.1	7.87235	1482	2.53798	70.7927	41338	58393	3802.98	210.695	8.24354	0.995254	239189	175633	0.057
	D7: PB (RNA,HC) HIV uninfected	D7	S19	A1	Unique junction (AA)	51200	1.72434	1	2886	10	51200	1239.7	1.72434	7840	15.3125	83.1621	42579	51200	1816.37	35.7323	7.50459	0.972014	147340	88293	0.036
	D7: PB (RNA,HC) HIV uninfected	D7	S19	A2	Subclone (AA)	56554	1.56109	1	2812	10	56554	1223	1.56109	12412	21.9472	87.2582	49348	56554	2042.47	36.0993	7.62191	0.972299	147340	88293	0.036
	D7: PB (RNA,HC) HIV uninfected	D7	S19	A3	Absolute threshold (AA)	51955	1.69928	1	3548	10	51955	1591.9	1.69928	7813	15.038	86.5191	44951	51955	1391.21	29.0721	7.23793	0.965603	147340	88293	0.036
	D7: PB (RNA,HC) HIV uninfected	D7	S19	A4	Relative threshold (AA)	50777	1.7387	1	3593	10	50777	1604.5	1.7387	6892	13.5731	85.9228	43629	50777	1341.61	28.9876	7.20163	0.965502	147340	88293	0.036
	D7: PB (RNA,HC) HIV uninfected	D7	S19	A5	Relative threshold (NT)	49367	1.78836	1	3611	10	49367	1609.9	1.78836	6346	12.8547	84.8765	41901	49367	1298.04	28.9458	7.16861	0.965453	147340	88293	0.036
	D7: PB (RNA,HC) HIV uninfected	D7	S19	A6	Change-O	47664	1.85226	1	3617	10	47664	1647.7	1.85226	5508	11.5559	84.2795	40171	47664	1208.43	28.5119	7.09708	0.964927	147340	88293	0.036
	D7: PB (RNA,HC) HIV uninfected	D7	S19	A7	SCOPer (junction)	5130	17.2097	1	3880	43	1571	1190.65	53.352	30	0.584795	51.6179	2648	5130	111.012	25.3821	4.70964	0.960602	147340	88293	0.036
	D7: PB (RNA,HC) HIV uninfected	D7	S19	A8	SCOPer (shared)	7369	11.9807	1	3788	44	2570	1117.18	32.4852	34	0.461392	65.1242	4799	7369	131.409	26.3846	4.87832	0.962099	147340	88293	0.036
	D7: PB (RNA,HC) HIV uninfected	D7	S19	A9	Partis	42849	2.0604	1	3628	10	42849	1651.9	2.0604	3464	8.0842	81.4231	34889	42849	1084.09	28.4608	6.98849	0.964864	147340	88293	0.036
	D7: PB (RNA,HC) HIV uninfected	D7	S19	A10	Alignment free	47074	1.87547	1	3589	10	47074	1640.2	1.87547	5686	12.0789	82.0729	38635	47074	1256.6	28.5882	7.13617	0.965021	147340	88293	0.036
	D7: PB (RNA,HC) HIV uninfected	D7	S20	A1	Unique junction (AA)	51484	2.13068	1	1966	6	51484	1105	2.13068	4758	9.24171	76.8938	39588	51484	6238.91	139.592	8.73856	0.992836	155456	109704	0.05
	D7: PB (RNA,HC) HIV uninfected	D7	S20	A2	Subclone (AA)	61987	1.76966	1	1913	6	61987	1035.67	1.76966	8887	14.3369	82.8448	51353	61987	8267.62	143.07	9.0201	0.99301	155456	109704	0.05
	D7: PB (RNA,HC) HIV uninfected	D7	S20	A3	Absolute threshold (AA)	54505	2.01259	1	2491	9	54505	1114	2.01259	4867	8.92946	81.5155	44430	54505	5227.94	120.078	8.56177	0.991672	155456	109704	0.05
	D7: PB (RNA,HC) HIV uninfected	D7	S20	A4	Relative threshold (AA)	52728	2.08041	1	2508	13	52728	1020.92	2.08041	4178	7.92368	81.0746	42749	52728	4639.49	116.806	8.44236	0.991439	155456	109704	0.05
	D7: PB (RNA,HC) HIV uninfected	D7	S20	A5	Relative threshold (NT)	51286	2.13891	1	2554	12	51286	1212.75	2.13891	3725	7.26319	80.3904	41229	51286	4145.01	108.457	8.32966	0.99078	155456	109704	0.05
	D7: PB (RNA,HC) HIV uninfected	D7	S20	A6	Change-O	47309	2.31871	1	2604	12	47309	1335	2.31871	2575	5.44294	78.6742	37220	47309	3421.6	103.661	8.13786	0.990353	155456	109704	0.05
	D7: PB (RNA,HC) HIV uninfected	D7	S20	A7	SCOPer (junction)	4951	22.1563	1	5552	37	1284	1804.05	81.148	23	0.464553	45.2636	2241	4951	152.042	42.076	5.02415	0.976233	155456	109704	0.05
	D7: PB (RNA,HC) HIV uninfected	D7	S20	A8	SCOPer (shared)	7538	14.5524	1	5479	36	2946	1767.33	35.6768	25	0.331653	60.918	4592	7538	189.387	47.3648	5.24379	0.978887	155456	109704	0.05
	D7: PB (RNA,HC) HIV uninfected	D7	S20	A9	Partis	43860	2.50105	1	2275	14	43860	957.429	2.50105	2154	4.91108	75.9918	33330	43860	3570.12	118.929	8.18036	0.991592	155456	109704	0.05
	D7: PB (RNA,HC) HIV uninfected	D7	S20	A10	Alignment free	47423	2.31314	1	2544	8	47423	1213.88	2.31314	3407	7.18428	75.7438	35920	47423	4826.76	119.558	8.48193	0.991636	155456	109704	0.05
	D7: PB (RNA,HC) HIV uninfected	D7	S21	A1	Unique junction (AA)	66502	1.59731	1	3154	3	66502	1573.33	1.59731	13391	20.1362	89.7161	59663	66502	6997.5	191.008	8.85331	0.994765	146121	106241	0.032
	D7: PB (RNA,HC) HIV uninfected	D7	S21	A2	Subclone (AA)	72234	1.47055	1	2359	4	72234	1120.25	1.47055	19123	26.4737	92.3512	66709	72234	8858.39	248.864	9.08912	0.995982	146121	106241	0.032
	D7: PB (RNA,HC) HIV uninfected	D7	S21	A3	Absolute threshold (AA)	67353	1.57712	1	2722	10	67353	908	1.57712	14242	21.1453	92.2899	62160	67353	6408.97	199.23	8.76545	0.994981	146121	106241	0.032
	D7: PB (RNA,HC) HIV uninfected	D7	S21	A4	Relative threshold (AA)	66147	1.60588	1	2733	12	66147	887.583	1.60588	13036	19.7076	91.726	60674	66147	6021	189.244	8.70301	0.994716	146121	106241	0.032
	D7: PB (RNA,HC) HIV uninfected	D7	S21	A5	Relative threshold (NT)	64060	1.6582	1	2738	12	64060	890.417	1.6582	10949	17.0918	90.0718	57700	64060	5779.39	188.44	8.66205	0.994693	146121	106241	0.032
	D7: PB (RNA,HC) HIV uninfected	D7	S21	A6	Change-O	63695	1.6677	1	3631	12	63695	999	1.6677	10584	16.6167	91.2536	58124	63695	5136.57	151.697	8.54414	0.993408	146121	106241	0.032
	D7: PB (RNA,HC) HIV uninfected	D7	S21	A7	SCOPer (junction)	4847	21.9154	1	3956	43	1375	1613.19	74.1055	23	0.47452	53.9509	2615	4847	142.655	52.3144	4.96043	0.980885	146121	106241	0.032
	D7: PB (RNA,HC) HIV uninfected	D7	S21	A8	SCOPer (shared)	5662	18.7609	1	3909	43	2211	1599.09	46.4826	23	0.406217	60.9502	3451	5662	148.66	52.8224	5.00166	0.981069	146121	106241	0.032
	D7: PB (RNA,HC) HIV uninfected	D7	S21	A9	Partis	56596	1.87688	1	3643	10	56596	1036.8	1.87688	4887	8.63489	88.8879	50307	56596	4394.84	153.798	8.38819	0.993498	146121	106241	0.032
	D7: PB (RNA,HC) HIV uninfected	D7	S21	A10	Alignment free	60852	1.74561	1	3615	9	60852	990.889	1.74561	7741	12.721	88.6068	53919	60852	5440.29	166.522	8.60159	0.993995	146121	106241	0.032
	D8: PB (RNA,HC) Crohn's disease	D8	S22	A1	Unique junction (AA)	11920	7.17391	1	2524	22	3656	1172.5	21.1294	119	0.998322	69.3289	8264	11920	1082.32	171.084	6.98686	0.994155	85841	85521	0.052
	D8: PB (RNA,HC) Crohn's disease	D8	S22	A2	Subclone (AA)	14178	6.03139	1	2456	23	3895	1043.96	19.3145	150	1.05798	72.5279	10283	14178	1359.76	201.259	7.21506	0.995031	85841	85521	0.052
	D8: PB (RNA,HC) Crohn's disease	D8	S22	A3	Absolute threshold (AA)	12078	7.08006	1	3858	20	3554	1476.05	21.6626	81	0.670641	70.5746	8524	12078	838.177	98.3882	6.73123	0.989836	85841	85521	0.052
	D8: PB (RNA,HC) Crohn's disease	D8	S22	A4	Relative threshold (AA)	11822	7.23338	1	3858	22	3486	1445.32	22.1391	72	0.609034	70.5126	8336	11822	774.935	93.3727	6.65278	0.98929	85841	85521	0.052
	D8: PB (RNA,HC) Crohn's disease	D8	S22	A5	Relative threshold (NT)	11620	7.35912	1	3859	22	3429	1431.45	22.5494	71	0.611015	70.4905	8191	11620	762.346	95.5507	6.6364	0.989534	85841	85521	0.052
	D8: PB (RNA,HC) Crohn's disease	D8	S22	A6	Change-O	10625	8.04828	1	5647	21	3229	1650.57	24.1923	53	0.498824	69.6094	7396	10625	595.45	71.5745	6.38932	0.986029	85841	85521	0.052
	D8: PB (RNA,HC) Crohn's disease	D8	S22	A7	SCOPer (junction)	3565	23.9868	1	6094	36	915	1392.5	89.0667	23	0.645161	52.23	1862	3565	209.684	56.8763	5.3456	0.982418	85841	85521	0.052
	D8: PB (RNA,HC) Crohn's disease	D8	S22	A8	SCOPer (shared)	3767	22.7006	1	6100	39	949	1361.9	86.0116	21	0.557473	55.8269	2103	3767	192.054	52.7955	5.25778	0.981059	85841	85521	0.052
	D8: PB (RNA,HC) Crohn's disease	D8	S22	A9	Partis	10307	8.29659	1	3871	24	3327	1423.08	23.6047	58	0.562724	67.721	6980	10307	660.998	94.0682	6.49375	0.989369	85841	85521	0.052
	D8: PB (RNA,HC) Crohn's disease	D8	S22	A10	Alignment free	11444	7.4723	1	3847	26	3027	1195.23	25.4694	76	0.664103	73.5495	8417	11444	810.486	118.131	6.69763	0.991535	85841	85521	0.052
	D8: PB (RNA,HC) Crohn's disease	D8	S23	A1	Unique junction (AA)	10752	8.5506	1	1391	10	2777	805.1	29.1563	500	4.6503	59.2262	6368	10752	2493.86	684.685	7.82159	0.998539	92112	91943	0.04
	D8: PB (RNA,HC) Crohn's disease	D8	S23	A2	Subclone (AA)	16675	5.5134	1	1315	8	5100	780.25	15.7571	618	3.70615	69.4153	11575	16675	3569.98	830.585	8.18031	0.998796	92112	91943	0.04
	D8: PB (RNA,HC) Crohn's disease	D8	S23	A3	Absolute threshold (AA)	14123	6.50967	1	1340	10	3557	849.9	22.5179	500	3.54032	65.7934	9292	14123	2828.66	654.801	7.94756	0.998473	92112	91943	0.04
	D8: PB (RNA,HC) Crohn's disease	D8	S23	A4	Relative threshold (AA)	13771	6.67606	1	1340	10	3468	863.9	23.1664	469	3.40571	65.4346	9011	13771	2694.28	629.991	7.89889	0.998413	92112	91943	0.04
	D8: PB (RNA,HC) Crohn's disease	D8	S23	A5	Relative threshold (NT)	13563	6.77844	1	1340	10	3417	869.7	23.559	450	3.31785	65.3027	8857	13563	2601.7	610.638	7.86392	0.998362	92112	91943	0.04
	D8: PB (RNA,HC) Crohn's disease	D8	S23	A6	Change-O	11654	7.88879	1	4027	7	3312	1431	24.8943	385	3.30359	61.7642	7198	11654	2040.46	278.951	7.62093	0.996415	92112	91943	0.04
	D8: PB (RNA,HC) Crohn's disease	D8	S23	A7	SCOPer (junction)	3903	23.5552	1	8197	20	1026	2151.4	84.3596	27	0.691776	49.0904	1916	3903	265.277	48.6142	5.58077	0.97943	92112	91943	0.04
	D8: PB (RNA,HC) Crohn's disease	D8	S23	A8	SCOPer (shared)	4060	22.6443	1	8232	27	1070	1788.56	81.8897	23	0.566502	55.2217	2242	4060	230.483	46.5267	5.44018	0.978507	92112	91943	0.04
	D8: PB (RNA,HC) Crohn's disease	D8	S23	A9	Partis	10899	8.43527	1	3928	7	2984	1420.86	27.4645	399	3.66089	57.7392	6293	10899	2041.45	287.973	7.62142	0.996527	92112	91943	0.04
	D8: PB (RNA,HC) Crohn's disease	D8	S23	A10	Alignment free	8278	11.1061	1	4207	11	2207	1153.09	37.1763	332	4.01063	55.3636	4583	8278	1603.65	250.094	7.38004	0.996001	92112	91943	0.04
	D8: PB (RNA,HC) Crohn's disease	D8	S24	A1	Unique junction (AA)	12361	10.6375	1	1875	8	3182	1166.62	37.7935	464	3.75374	62.8914	7774	12361	2381.95	694.512	7.77568	0.99856	131725	131497	0.045
	D8: PB (RNA,HC) Crohn's disease	D8	S24	A2		19608	6.70594	1	1750	7	5728	1151.57	20.5325	573	2.92228	70.7874	13880	19608	3387.87	813.998	8.12796	0.998771	131725	131497	0.045
	D8: PB (RNA,HC) Crohn's disease	D8	S24	A3	Absolute threshold (AA)	15449	8.51123	1	2138	8	5197	1317.75	23.3285	401	2.59564	66.3603	10252	15449	2399.38	583.159	7.78296	0.998285	131725	131497	0.045
	D8: PB (RNA,HC) Crohn's disease	D8	S24	A4	Relative threshold (AA)	14760	8.90854	1	2138	9	4995	1320.33	24.3694	344	2.33062	66.1585	9765	14760	2152.62	534.849	7.67444	0.99813	131725	131497	0.045
	D8: PB (RNA,HC) Crohn's disease	D8	S24	A5	Relative threshold (NT)	14310	9.18868	1	2138	9	4898	1393.67	24.9241	316	2.20825	65.7722	9412	14310	2000.31	488.552	7.60106	0.997953	131725	131497	0.045
	D8: PB (RNA,HC) Crohn's disease	D8	S24	A6	Change-O	11200	11.7402	1	2202	14	3204	1274.29	38.1845	250	2.23214	61.1161	6845	11200	1548.23	405.856	7.34487	0.997536	131725	131497	0.045
	D8: PB (RNA,HC) Crohn's disease	D8	S24	A7	SCOPer (junction)	3263	40.2973	1	10119	26	824	3211.12	154.805	12	0.36776	51.2718	1673	3263	123.92	35.7832	4.81963	0.972054	131725	131497	0.045
	D8: PB (RNA,HC) Crohn's disease	D8	S24	A8	SCOPer (shared)	3456	38.0469	1	10229	30	891	2934.93	143.88	11	0.318287	57.9282	2002	3456	113.022	34.6764	4.72758	0.971162	131725	131497	0.045
	D8: PB (RNA,HC) Crohn's disease	D8	S24	A9	Partis	10871	12.0955	1	2201	12	2753	1221.75	43.6996	295	2.71364	55.9654	6084	10871	1735.99	473.444	7.45933	0.997888	131725	131497	0.045
	D8: PB (RNA,HC) Crohn's disease	D8	S24	A10	Alignment free	10378	12.6701	1	2224	12	2609	1186	46.3699	337	3.24725	61.9484	6429	10378	1802.32	505.37	7.49683	0.998021	131725	131497	0.045
	D9: Mixed Data	D9.1	S25	A1	Unique junction (AA)	7844	20.6866	1	5026	33	2123	1810	73.7376	68	0.866905	72.9347	5721	7844	277.339	107.265	5.62524	0.990677	426738	162289	0.029
	D9: Mixed Data	D9.1	S25	A2	Subclone (AA)	17314	9.37195	1	4278	17	4472	1946.47	32.9271	155	0.895229	61.6149	10668	17314	556.412	136.591	6.32151	0.992679	426738	162289	0.029
	D9: Mixed Data	D9.1	S25	A3	Absolute threshold (AA)	10064	16.1234	1	8414	20	2870	3132.75	53.0415	56	0.556439	50.4769	5080	10064	260.328	63.6449	5.56194	0.984288	426738	162289	0.029
	D9: Mixed Data	D9.1	S25	A4	Relative threshold (AA)	9143	17.7476	1	8444	22	2370	2951.77	63.8835	52	0.568741	46.8883	4287	9143	249.39	62.9083	5.51902	0.984104	426738	162289	0.029
	D9: Mixed Data	D9.1	S25	A5	Relative threshold (NT)	8849	18.3372	1	8450	22	2353	2957.73	64.4777	52	0.587637	45.5871	4034	8849	246.681	62.717	5.5081	0.984055	426738	162289	0.029
	D9: Mixed Data	D9.1	S25	A6	Change-O	5723	28.3533	1	11030	26	1504	3190.58	102.79	24	0.41936	42.2156	2416	5723	167.031	46.995	5.11818	0.978721	426738	162289	0.029
	D9: Mixed Data	D9.1	S25	A7	SCOPer (junction)	2870	56.5387	1	14425	26	760	4003.58	208.226	12	0.418118	42.8571	1230	2870	89.7817	32.497	4.49738	0.969228	426738	162289	0.029
	D9: Mixed Data	D9.1	S25	A8	SCOPer (shared)	2974	54.5615	1	14425	29	764	3784.24	208.585	12	0.403497	56.9267	1693	2974	79.1219	32.3866	4.37099	0.969123	426738	162289	0.029
	D9: Mixed Data	D9.1	S25	A9	Partis	5922	27.4005	1	9664	27	1560	2746.37	98.2032	38	0.641675	37.2172	2204	5922	203.027	53.4276	5.31334	0.981283	426738	162289	0.029
	D9: Mixed Data	D9.2	S26	A1	Unique junction (AA)	79769	2.4427	1	4102	3	19988	2650.33	5.9977	12503	15.674	55.9014	44592	79769	35313.6	1284.27	10.472	0.999221	195443	194864	0.02
	D9: Mixed Data	D9.2	S26	A2	Subclone (AA)	104640	1.86212	1	2928	3	30508	2114.33	3.95699	18862	18.0256	70.8448	74132	104640	52678.6	2115.62	10.872	0.999527	195443	194864	0.02
	D9: Mixed Data	D9.2	S26	A3	Absolute threshold (AA)	96096	2.02768	1	3340	3	31907	2482.67	4.09512	15726	16.3649	66.7967	64189	96096	44331.3	1538.63	10.6994	0.99935	195443	194864	0.02
	D9: Mixed Data	D9.2	S26	A4	Relative threshold (AA)	94192	2.06867	1	3340	4	32174	2110.75	4.12861	15256	16.1967	65.8421	62018	94192	42849.5	1522.95	10.6654	0.999343	195443	194864	0.02
	D9: Mixed Data	D9.2	S26	A5	Relative threshold (NT)	91505	2.12941	1	3345	4	32074	2112.25	4.22214	14398	15.7347	64.9484	59431	91505	41009.6	1516.25	10.6216	0.99934	195443	194864	0.02
	D9: Mixed Data	D9.2	S26	A6	Change-O	85675	2.27432	1	3549	4	33912	2336	4.21942	13453	15.7024	60.4179	51763	85675	36615.2	1266.28	10.5082	0.99921	195443	194864	0.02
	D9: Mixed Data	D9.2	S26	A7	SCOPer (junction)	8087	24.0945	1	8155	35	2637	2963.6	70.2795	30	0.370966	31.0746	2513	8087	303.098	77.2102	5.71406	0.987048	195443	194864	0.02
	D9: Mixed Data	D9.2	S26	A8	SCOPer (shared)	7717	25.2497	1	8159	35	2081	2981.97	89.3638	30	0.388752	42.2574	3261	7717	277.266	76.6721	5.62498	0.986957	195443	194864	0.02
	D9: Mixed Data	D9.2	S26	A9	Partis	81418	2.39323	1	3552	4	34015	2180.5	4.33482	12098	14.8591	58.2218	47403	81418	34365.9	1368.73	10.4448	0.999269	195443	194864	0.02
	D9: Mixed Data	D9.2	S26	A10	Alignment free	51144	3.80987	1	4686	11	16265	2176.36	9.16114	3176	6.20992	46.7543	23912	51144	10913.6	487.771	9.29776	0.99795	195443	194864	0.02
	D9: Mixed Data	D9.3	S27	A1	Unique junction (AA)	50337	5.53895	1	34323	9	18328	7355.33	13.466	597	1.18601	63.5894	32009	50337	3149.15	55.7405	8.05489	0.98206	278939	278818	0.028
	D9: Mixed Data	D9.3	S27	A2	Subclone (AA)	82098	3.39611	1	32983	8	21528	7371.88	10.1377	1549	1.88677	73.7777	60570	82098	6397.83	61.7875	8.76371	0.983816	278939	278818	0.028
	D9: Mixed Data	D9.3	S27	A3	Absolute threshold (AA)	68195	4.08848	1	35559	8	20861	7932.75	11.0963	925	1.3564	69.4098	47334	68195	4456.85	53.2876	8.4022	0.981234	278939	278818	0.028
	D9: Mixed Data	D9.3	S27	A4	Relative threshold (AA)	64799	4.30275	1	35645	8	20670	7948.12	11.3539	827	1.27625	68.1014	44129	64799	4165.94	53.0312	8.3347	0.981143	278939	278818	0.028
	D9: Mixed Data	D9.3	S27	A5	Relative threshold (NT)	62581	4.45525	1	35676	8	20521	7957.88	11.5372	775	1.2384	67.2089	42060	62581	3989.3	52.915	8.29137	0.981102	278939	278818	0.028
	D9: Mixed Data	D9.3	S27	A6	Change-O	48849	5.70767	1	37250	9	18896	7755.33	13.17	485	0.992856	61.3175	29953	48849	2750.41	47.9981	7.91951	0.979166	278939	278818	0.028
	D9: Mixed Data	D9.3	S27	A7	SCOPer (junction)	4602	60.5854	1	43411	30	1333	7198.13	204.804	10	0.217297	37.1578	1710	4602	72.3967	22.7012	4.28216	0.955949	278939	278818	0.028
	D9: Mixed Data	D9.3	S27	A9	Partis	52178	5.34352	1	36698	8	13565	8205.62	17.1362	686	1.31473	59.1514	30864	52178	3362.16	50.0423	8.12034	0.980017	278939	278818	0.028
	D9: Mixed Data	D9.3	S27	A10	Alignment free	29063	9.59343	1	38595	13	8004	6182.54	31.1404	197	0.677838	50.855	14780	29063	1449.35	44.2096	7.27887	0.97738	278939	278818	0.028
	D10: simulated from D1	D10	S28	A0	Ground truth	3540	9.85678	1	2904	28	1021	525.929	31.287	47	1.32768	59.0113	2089	3540	359.311	69.4385	5.88419	0.985599	35236	34893	0.05
	D10: simulated from D1	D10	S28	A1	Unique junction (AA)	12460	2.8004	1	365	6	3687	265	7.08435	759	6.09149	70.4093	8773	12460	4264.43	1008.45	8.35806	0.999008	35236	34893	0.05
	D10: simulated from D1	D10	S28	A2	Subclone (AA)	13246	2.63423	1	343	6	3814	254.833	6.67567	909	6.86245	71.2064	9432	13246	4811.02	1123.53	8.47866	0.99911	35236	34893	0.05
	D10: simulated from D1	D10	S28	A3	Absolute threshold (AA)	6469	5.39388	1	1984	26	2120	364.231	14.4075	122	1.88592	67.2283	4349	6469	970.383	164.195	6.87769	0.99391	35236	34893	0.05
	D10: simulated from D1	D10	S28	A4	Relative threshold (AA)	4887	7.13996	1	2325	27	1277	419.741	24.0368	84	1.71885	61.8375	3022	4887	657.701	121.572	6.48875	0.991774	35236	34893	0.05
	D10: simulated from D1	D10	S28	A5	Relative threshold (NT)	4413	7.90687	1	2330	26	1270	446.808	24.5496	79	1.79017	58.2597	2571	4413	600.277	116.329	6.39739	0.991404	35236	34893	0.05
	D10: simulated from D1	D10	S28	A6	Change-O	3461	10.0818	1	2711	29	1034	506.862	30.9836	48	1.38688	57.729	1998	3461	364.872	73.9623	5.89955	0.98648	35236	34893	0.05
	D10: simulated from D1	D10	S28	A7	SCOPer (junction)	1906	18.3069	1	2751	38	510	556.026	64.4941	23	1.20672	49.4753	943	1906	166.116	53.2704	5.11269	0.981228	35236	34893	0.05
	D10: simulated from D1	D10	S28	A8	SCOPer (shared)	1926	18.1168	1	2765	38	629	568.053	52.9348	22	1.14226	51.7653	997	1926	158.79	52.2915	5.06758	0.980876	35236	34893	0.05
	D10: simulated from D1	D10	S28	A9	Partis	3558	9.80691	1	1305	35	1085	364.657	29.4811	70	1.9674	57.3356	2040	3558	511.941	165.467	6.23821	0.993957	35236	34893	0.05
	D10: simulated from D1	D10	S28	A10	Alignment free	6394	5.45715	1	2081	27	1937	414.741	15.713	89	1.39193	69.706	4457	6394	798.096	133.988	6.68223	0.992537	35236	34893	0.05
	D10: simulated from D1	D10	S29	A0	Ground truth	4680	9.91218	1	3403	22	1396	872.5	30.4198	45	0.961538	56.5171	2645	4680	359.981	54.2082	5.88605	0.981553	46730	46389	0.058
	D10: simulated from D1	D10	S29	A1	Unique junction (AA)	15618	2.97023	1	389	5	4608	329.4	7.67773	783	5.01345	70.4956	11010	15618	4788.97	1088.86	8.47407	0.999082	46730	46389	0.058
	D10: simulated from D1	D10	S29	A2	Subclone (AA)	16453	2.81949	1	386	4	4728	324	7.33164	902	5.48228	71.2636	11725	16453	5285.58	1192.51	8.57274	0.999161	46730	46389	0.058
	D10: simulated from D1	D10	S29	A3	Absolute threshold (AA)	8096	5.72987	1	1932	21	2718	661.048	15.0887	111	1.37105	66.4279	5378	8096	922.72	132.103	6.82733	0.99243	46730	46389	0.058
	D10: simulated from D1	D10	S29	A4	Relative threshold (AA)	6404	7.24375	1	2341	19	1686	768.684	24.2372	85	1.3273	61.0712	3911	6404	678.161	105.582	6.51939	0.990529	46730	46389	0.058
	D10: simulated from D1	D10	S29	A5	Relative threshold (NT)	5665	8.1887	1	2343	20	1672	747.2	24.8929	81	1.42983	56.8049	3218	5665	620.443	104.371	6.43043	0.990419	46730	46389	0.058
	D10: simulated from D1	D10	S29	A6	Change-O	4649	9.97827	1	3389	22	1438	861.136	29.5841	47	1.01097	55.3883	2575	4649	370.571	55.7869	5.91505	0.982075	46730	46389	0.058
	D10: simulated from D1	D10	S29	A7	SCOPer (junction)	2704	17.1557	1	3428	36	775	705.5	56.2568	28	1.0355	47.4112	1282	2704	203.323	50.3207	5.3148	0.980127	46730	46389	0.058
	D10: simulated from D1	D10	S29	A8	SCOPer (shared)	2648	17.5185	1	3608	37	710	705.405	61.5028	26	0.981873	50.9819	1350	2648	186.056	46.7324	5.22605	0.978602	46730	46389	0.058
	D10: simulated from D1	D10	S29	A9	Partis	4699	9.8721	1	2291	30	1485	580.733	28.6465	67	1.42584	54.884	2579	4699	519.116	112.119	6.25213	0.991081	46730	46389	0.058
	D10: simulated from D1	D10	S29	A10	Alignment free	8467	5.4788	1	3244	20	2623	789.75	15.4575	83	0.980276	69.0209	5844	8467	770.116	84.4549	6.64654	0.988159	46730	46389	0.058
	D11: simulated from D2	D11	S30	A0	Ground truth	34143	1.889	1	1501	10	34143	620.5	1.889	4615	13.5167	78.5198	26809	34143	12254.5	650.81	9.41365	0.998463	64601	64524	0.03
	D11: simulated from D2	D11	S30	A1	Unique junction (AA)	48696	1.32446	1	212	0	48696		1.32446	16449	33.779	86.7155	42227	48696	37023.9	13656	10.5193	0.999927	64601	64524	0.03
	D11: simulated from D2	D11	S30	A2	Subclone (AA)	49918	1.29204	1	206	0	49918		1.29204	17671	35.4001	87.782	43819	49918	38870.6	14844.2	10.568	0.999933	64601	64524	0.03
	D11: simulated from D2	D11	S30	A3	Absolute threshold (AA)	42271	1.52577	1	498	1	42271	498	1.52577	10024	23.7137	83.523	35306	42271	24951	4050.33	10.1247	0.999753	64601	64524	0.03
	D11: simulated from D2	D11	S30	A4	Relative threshold (AA)	36535	1.76532	1	579	2	36535	541.5	1.76532	6003	16.4308	78.8778	28818	36535	18113.4	2463.38	9.80441	0.999594	64601	64524	0.03
	D11: simulated from D2	D11	S30	A5	Relative threshold (NT)	30177	2.13726	1	624	3	8214	500	5.17811	3361	11.1376	72.7806	21963	30177	12368.2	1757.98	9.42288	0.999431	64601	64524	0.03
	D11: simulated from D2	D11	S30	A6	Change-O	38214	1.68776	1	594	3	38214	552	1.68776	6510	17.0356	81.546	31162	38214	18169.6	1937.14	9.80751	0.999484	64601	64524	0.03
	D11: simulated from D2	D11	S30	A7	SCOPer (junction)	5984	10.7781	1	1530	35	1753	671.057	33.5619	70	1.16979	46.7914	2800	5984	594.354	173.528	6.38747	0.994237	64601	64524	0.03
	D11: simulated from D2	D11	S30	A8	SCOPer (shared)	6072	10.6219	1	1532	34	1727	681.147	34.0301	70	1.15283	48.8142	2964	6072	592.216	173.169	6.38387	0.994225	64601	64524	0.03
	D11: simulated from D2	D11	S30	A9	Partis	28732	2.24474	1	816	9	8105	462.111	5.41258	2824	9.82876	71.791	20627	28732	10609.2	1214.87	9.26948	0.999177	64601	64524	0.03
	D11: simulated from D2	D11	S30	A10	Alignment free	47950	1.34507	1	295	0	47950		1.34507	15703	32.7487	87.0886	41759	47950	34297.8	8585.09	10.4428	0.999884	64601	64524	0.03
	D11: simulated from D2	D11	S31	A0	Ground truth	23489	1.769	1	1086	3	8813	503.333	3.04959	5764	24.5391	62.4803	14676	23489	15021.9	1136.54	9.61726	0.99912	41557	41552	0.015
	D11: simulated from D2	D11	S31	A1	Unique junction (AA)	31203	1.33167	1	52	0	31203		1.33167	10428	33.4199	77.7073	24247	31203	27642.5	22350.4	10.2271	0.999955	41557	41552	0.015
	D11: simulated from D2	D11	S31	A2	Subclone (AA)	31898	1.30265	1	38	0	31898		1.30265	11123	34.8705	79.0551	25217	31898	28585	23930.9	10.2606	0.999958	41557	41552	0.015
	D11: simulated from D2	D11	S31	A3	Absolute threshold (AA)	27730	1.49845	1	106	0	8173		2.69118	7564	27.2773	70.5265	19557	27730	23067.3	14968.6	10.0462	0.999933	41557	41552	0.015
	D11: simulated from D2	D11	S31	A4	Relative threshold (AA)	25087	1.65632	1	242	1	8488	242	2.9398	6400	25.5112	66.1657	16599	25087	18824.9	6783.68	9.84293	0.999853	41557	41552	0.015
	D11: simulated from D2	D11	S31	A5	Relative threshold (NT)	22046	1.88479	1	567	2	8521	418.5	3.28917	4896	22.2081	61.349	13525	22046	14580.4	2736.93	9.58743	0.999635	41557	41552	0.015
	D11: simulated from D2	D11	S31	A6	Change-O	24784	1.67657	1	271	2	8640	254.5	2.94074	6325	25.5205	65.1388	16144	24784	17940.2	4615.43	9.7948	0.999783	41557	41552	0.015
	D11: simulated from D2	D11	S31	A7	SCOPer (junction)	6632	6.26538	1	1071	24	2219	387.333	15.8945	138	2.08082	38.3595	2544	6632	1210.52	290.921	7.09881	0.996563	41557	41552	0.015
	D11: simulated from D2	D11	S31	A8	SCOPer (shared)	6575	6.3197	1	1071	24	2144	388.458	16.4799	135	2.05323	40.1977	2643	6575	1175.61	287.788	7.06954	0.996525	41557	41552	0.015
	D11: simulated from D2	D11	S31	A9	Partis	21610	1.92281	1	346	5	8897	268.2	3.24143	4866	22.5174	58.8292	12713	21610	14047.2	2715.65	9.55018	0.999632	41557	41552	0.015
	D11: simulated from D2	D11	S31	A10	Alignment free	30040	1.38322	1	68	0	30040		1.38322	9265	30.8422	75.7756	22763	30040	25963.1	19383.1	10.1644	0.999948	41557	41552	0.015
	D12: simulated from D3	D12	S32	A0	Ground truth	7235	3.12578	1	1648	27	7235	321.889	3.12578	72	0.995162	84.2847	6098	7235	830.428	78.4098	6.72194	0.987246	22912	22615	0.04
	D12: simulated from D3	D12	S32	A1	Unique junction (AA)	12199	1.85384	1	535	11	12199	224	1.85384	1297	10.632	86.048	10497	12199	4275.25	471.681	8.3606	0.99788	22912	22615	0.04
	D12: simulated from D3	D12	S32	A2	Subclone (AA)	12499	1.80934	1	526	10	12499	225	1.80934	1447	11.5769	86.3829	10797	12499	4597.39	512.767	8.43324	0.99805	22912	22615	0.04
	D12: simulated from D3	D12	S32	A3	Absolute threshold (AA)	9351	2.41846	1	1462	23	9351	283.478	2.41846	216	2.30991	86.5469	8093	9351	1586.56	117.141	7.36932	0.991463	22912	22615	0.04
	D12: simulated from D3	D12	S32	A4	Relative threshold (AA)	8271	2.73425	1	1504	25	8271	287.6	2.73425	132	1.59594	84.2099	6965	8271	1241.2	108.037	7.12384	0.990744	22912	22615	0.04
	D12: simulated from D3	D12	S32	A5	Relative threshold (NT)	7254	3.11759	1	1527	25	7254	292.16	3.11759	112	1.54398	78.8944	5723	7254	1066.14	104.758	6.9718	0.990454	22912	22615	0.04
	D12: simulated from D3	D12	S32	A6	Change-O	8530	2.65123	1	1547	25	8530	315.92	2.65123	111	1.30129	86.8347	7407	8530	1127.34	87.4487	7.02761	0.988565	22912	22615	0.04
	D12: simulated from D3	D12	S32	A7	SCOPer (junction)	2384	9.48616	1	1713	40	928	354.9	22.8006	23	0.964765	61.0738	1456	2384	189.834	49.1411	5.24615	0.97965	22912	22615	0.04
	D12: simulated from D3	D12	S32	A8	SCOPer (shared)	2384	9.48616	1	1715	41	883	349.976	23.9117	23	0.964765	62.9614	1501	2384	185.682	49.1295	5.22404	0.979646	22912	22615	0.04
	D12: simulated from D3	D12	S32	A9	Partis	6925	3.2657	1	1649	28	6925	305.071	3.2657	78	1.12635	80.8953	5602	6925	848.27	82.5893	6.7432	0.987892	22912	22615	0.04
	D12: simulated from D3	D12	S32	A10	Alignment free	10744	2.1049	1	1224	19	10744	278.316	2.1049	508	4.72822	87.1649	9365	10744	2287.49	140.288	7.73521	0.992872	22912	22615	0.04
	D12: simulated from D3	D12	S33	A0	Ground truth	25605	2.29623	1	825	5	7324	520.2	5.53168	2634	10.2871	71.3962	18281	25605	10477.8	1367.48	9.25702	0.999269	58858	58795	0.019
	D12: simulated from D3	D12	S33	A1	Unique junction (AA)	39976	1.47076	1	365	1	39976	365	1.47076	10579	26.4634	83.355	33322	39976	27676.9	8053.44	10.2284	0.999876	58858	58795	0.019
	D12: simulated from D3	D12	S33	A2	Subclone (AA)	41031	1.43294	1	330	1	41031	330	1.43294	11634	28.3542	84.3046	34591	41031	29127.8	9005.06	10.2794	0.999889	58858	58795	0.019
	D12: simulated from D3	D12	S33	A3	Absolute threshold (AA)	32785	1.79335	1	630	2	32785	601	1.79335	5185	15.8152	78.7037	25803	32785	17685.3	2766.94	9.78049	0.999639	58858	58795	0.019
	D12: simulated from D3	D12	S33	A4	Relative threshold (AA)	28312	2.07668	1	724	2	7440	648	5.09718	3517	12.4223	73.7214	20872	28312	13541.7	2108	9.51353	0.999526	58858	58795	0.019
	D12: simulated from D3	D12	S33	A5	Relative threshold (NT)	23853	2.46489	1	735	5	7618	465.4	5.58677	2355	9.87297	68.0627	16235	23853	9816.8	1550.85	9.19185	0.999355	58858	58795	0.019
	D12: simulated from D3	D12	S33	A6	Change-O	28587	2.0567	1	769	2	28587	705	2.0567	3416	11.9495	75.251	21512	28587	13120.9	1835.77	9.48196	0.999455	58858	58795	0.019
	D12: simulated from D3	D12	S33	A7	SCOPer (junction)	6206	9.4739	1	1739	28	1561	685	33.1717	88	1.41798	45.9716	2853	6206	726.174	166.142	6.58779	0.993981	58858	58795	0.019
	D12: simulated from D3	D12	S33	A8	SCOPer (shared)	6287	9.35184	1	1735	30	2014	662.333	26.4965	86	1.3679	49.5467	3115	6287	707.134	165.268	6.56122	0.993949	58858	58795	0.019
	D12: simulated from D3	D12	S33	A9	Partis	23125	2.54249	1	746	3	7660	595	5.65666	2256	9.75568	66.8757	15465	23125	9543.22	1524.62	9.16359	0.999344	58858	58795	0.019
	D12: simulated from D3	D12	S33	A10	Alignment free	34844	1.68738	1	576	2	34844	572	1.68738	5972	17.1392	81.354	28347	34844	19564.5	3080.35	9.88147	0.999675	58858	58795	0.019

## Sheet: S4. Performance
	Performance of 10 approaches applied to two samples from three simulated datasets.
	Sensitivity: the proportion of TP edges correctly identified by the methods											The number of sequences is derived from n(n-1)/2 = Total. With n=number of sequences
	Precision: proportion of TP edges that are actually present in the simulated CFs											This gives n = 0.5 + sqrt(1+8*Total)/2
	F1 score: defined as the harmonic mean of precision and sensitivity											This number is litte lower than the number of unique sequences given in tab S3 Statistics because sequences with different length were removed.
	Jaccard Index: measure of overlap between the ground truth and inferred CFs with a focus on the TP and ignoring the TN
	See main text (or formulas in cells) for their calculation
												TP = True positive		TN = True Negative
	Note that Specificity and Accuracy are not discriminative between the approach due to the large number of TNs.											FP = False positive		FN = False negative
	Also note that the total number of cases reprepsent the number of pairwise sequence connections
	The normalized counts allow to compare between the samples, which consist of different numbers of sequences.
										Normalized to largest sample (D11-S1)
	Dataset	Sample	Approach_ID	TP	FP	TN	FN	Total	Sequences	TP	FP	TN	FN	Total	Sensitivity	Precision	F1	Jaccard_Index	Specificity	Accuracy
	D10	S28	A1	586200	14	599993807	8163257	608743278	34893	2.00281e+06	47.8325	2.04994e+09	2.78906e+07	2079834760	0.0669984	0.999976	0.125583	0.0669983	1	0.98659
	D10	S28	A2	524383	0	599993821	8225074	608743278	34893	1.79161e+06	0	2.04994e+09	2.81018e+07	2.07983e+09	0.0599332	1	0.113089	0.0599332	1	0.986488
	D10	S28	A3	3690069	41	599993780	5059388	608743278	34893	1.26075e+07	140.081	2.04994e+09	1.72859e+07	2.07983e+09	0.421748	0.999989	0.593279	0.421746	1	0.991689
	D10	S28	A4	4987603	2373	599991448	3761854	608743278	34893	1.70407e+07	8107.6	2.04993e+09	1.28528e+07	2079834760	0.570047	0.999524	0.726027	0.569893	0.999996	0.993816
	D10	S28	A5	5210549	5081	599988740	3538908	608743278	34893	1.78024e+07	17359.8	2.04992e+09	1.2091e+07	2079834760	0.595528	0.999026	0.746225	0.595183	0.999992	0.994178
	D10	S28	A6	8207168	6075	599987746	542289	608743278	34893	2.80406e+07	20755.9	2.04992e+09	1.85279e+06	2079834760	0.93802	0.99926	0.967672	0.937369	0.99999	0.999099
	D10	S28	A7	8180606	3229692	596764129	568851	608743278	34893	2.79499e+07	1.10346e+07	2.03891e+09	1.94354e+06	2.07983e+09	0.934984	0.716949	0.811578	0.682904	0.994617	0.99376
	D10	S28	A8	8186431	3437791	596556030	563026	608743278	34893	2.79698e+07	1.17456e+07	2.0382e+09	1.92364e+06	2079834760	0.93565	0.704256	0.803628	0.671721	0.99427	0.993428
	D10	S28	A9	3657357	4235	599989586	5092100	608743278	34893	1.24957e+07	14469.3	2.04993e+09	1.73977e+07	2.07983e+09	0.41801	0.998843	0.589371	0.417807	0.999993	0.991628
	D10	S28	A10	4512855	13097	599980724	4236602	608743278	34893	1.54186e+07	44747.3	2.0499e+09	1.44748e+07	2079834760	0.515787	0.997106	0.679882	0.515016	0.999978	0.993019
	D10	S29	A1	964951	12	1056120825	18860678	1075946466	46389	1.86528e+06	23.1963	2.04151e+09	3.64582e+07	2079834760	0.0486719	0.999988	0.0928257	0.0486719	1	0.982471
	D10	S29	A2	879073	5	1056120832	18946556	1075946466	46389	1.69927e+06	9.66514	2.04151e+09	3.66242e+07	2079834760	0.0443402	0.999994	0.0849153	0.0443402	1	0.982391
	D10	S29	A3	8121671	92	1056120745	11703958	1075946466	46389	1.56994e+07	177.839	2.04151e+09	2.26241e+07	2079834760	0.409655	0.999989	0.581211	0.409653	1	0.989122
	D10	S29	A4	10166705	899	1056119938	9658924	1075946466	46389	1.96525e+07	1737.79	2.04151e+09	1.8671e+07	2.07983e+09	0.512806	0.999912	0.677933	0.512783	0.999999	0.991022
	D10	S29	A5	10277552	8360	1056112477	9548077	1075946466	46389	1.98668e+07	16160.1	2.0415e+09	1.84567e+07	2.07983e+09	0.518397	0.999187	0.682632	0.518179	0.999992	0.991118
	D10	S29	A6	19261378	2568	1056118269	564251	1075946466	46389	3.72328e+07	4964.02	2.04151e+09	1.09071e+06	2079834760	0.971539	0.999867	0.985499	0.971413	0.999998	0.999473
	D10	S29	A7	18355103	3003966	1053116871	1470526	1075946466	46389	3.54809e+07	5.80675e+06	2.0357e+09	2.84257e+06	2079834760	0.925827	0.859359	0.891355	0.804005	0.997156	0.995841
	D10	S29	A8	19306917	3693933	1052426904	518712	1075946466	46389	3.73208e+07	7.14048e+06	2.03437e+09	1.00268e+06	2079834760	0.973836	0.8394	0.901635	0.820888	0.996502	0.996085
	D10	S29	A9	9570883	2605	1056118232	10254746	1075946466	46389	1.85008e+07	5035.54	2.04151e+09	1.98227e+07	2079834760	0.482753	0.999728	0.6511	0.48269	0.999998	0.990467
	D10	S29	A10	12704912	12057	1056108780	7120717	1075946466	46389	2.4559e+07	23306.5	2.04149e+09	1.37645e+07	2079834760	0.640833	0.999052	0.780817	0.640443	0.999989	0.993371
	D11	S30	A1	119651	405	2076670789	3043915	2079834760	64496	119651	405	2076670789	3043915	2079834760	0.0378216	0.996627	0.0728775	0.0378167	1	0.998536
	D11	S30	A2	107766	99	2076671095	3055800	2079834760	64496	107766	99	2076671095	3055800	2079834760	0.0340647	0.999082	0.0658831	0.0340637	1	0.998531
	D11	S30	A3	479302	1955	2076669239	2684264	2079834760	64496	479302	1955	2076669239	2684264	2079834760	0.151507	0.995938	0.263004	0.151413	0.999999	0.998708
	D11	S30	A4	791265	20803	2076650391	2372301	2079834760	64496	791265	20803	2076650391	2372301	2079834760	0.250118	0.974383	0.398057	0.248484	0.99999	0.998849
	D11	S30	A5	946037	204813	2076466381	2217529	2079834760	64496	946037	204813	2076466381	2217529	2079834760	0.299041	0.822033	0.438547	0.280858	0.999901	0.998835
	D11	S30	A6	1040132	1302	2076669892	2123434	2079834760	64496	1040132	1302	2076669892	2123434	2079834760	0.328785	0.99875	0.494712	0.328649	0.999999	0.998978
	D11	S30	A7	3066561	8886946	2067784248	97005	2079834760	64496	3066561	8886946	2067784248	97005	2079834760	0.969337	0.256541	0.405708	0.254476	0.995721	0.99568
	D11	S30	A8	3066433	8911913	2067759281	97133	2079834760	64496	3066433	8911913	2067759281	97133	2079834760	0.969296	0.255998	0.405026	0.253939	0.995709	0.995668
	D11	S30	A9	1572279	107474	2076563720	1591287	2079834760	64496	1572279	107474	2076563720	1591287	2079834760	0.496996	0.936018	0.649257	0.480666	0.999948	0.999183
	D11	S30	A10	205184	4833	2076666361	2958382	2079834760	64496	205184	4833	2076666361	2958382	2079834760	0.0648585	0.976988	0.121642	0.0647595	0.999998	0.998575
	D11	S31	A1	17654	195	862524586	721141	863263576	41552	42533.2	469.808	2.07805e+09	1.73742e+06	2.07983e+09	0.0238957	0.989075	0.046664	0.0238894	1	0.999164
	D11	S31	A2	15262	36	862524745	723533	863263576	41552	36770.3	86.7337	2.07805e+09	1.74319e+06	2079834760	0.020658	0.997647	0.0404778	0.020657	1	0.999162
	D11	S31	A3	36260	637	862524144	702535	863263576	41552	87360.1	1534.7	2.07805e+09	1.6926e+06	2.07983e+09	0.0490799	0.982736	0.0934907	0.0490376	0.999999	0.999185
	D11	S31	A4	102602	3881	862520900	636193	863263576	41552	247196	9350.38	2.07805e+09	1.53276e+06	2079834760	0.138877	0.963553	0.242765	0.138152	0.999996	0.999259
	D11	S31	A5	267411	27234	862497547	471384	863263576	41552	644265	65614.1	2.07799e+09	1.13569e+06	2.07983e+09	0.361956	0.90757	0.517516	0.349087	0.999968	0.999422
	D11	S31	A6	165331	936	862523845	573464	863263576	41552	398327	2255.08	2.07805e+09	1.38163e+06	2.07983e+09	0.223785	0.994371	0.365347	0.223502	0.999999	0.999335
	D11	S31	A7	713893	2232751	860292030	24902	863263576	41552	1.71996e+06	5.3793e+06	2.07268e+09	59995.6	2079834760	0.966294	0.242273	0.387413	0.240243	0.997411	0.997385
	D11	S31	A8	715585	2263363	860261418	23210	863263576	41552	1.72404e+06	5.45305e+06	2.0726e+09	55919.1	2.07983e+09	0.968584	0.240214	0.384957	0.238357	0.997376	0.997351
	D11	S31	A9	287063	10053	862514728	451732	863263576	41552	691612	24220.4	2.07803e+09	1.08834e+06	2.07983e+09	0.388556	0.966165	0.554223	0.383339	0.999988	0.999465
	D11	S31	A10	20739	3023	862521758	718056	863263576	41552	49965.8	7283.22	2.07805e+09	1.72999e+06	2079834760	0.0280714	0.87278	0.0543933	0.027957	0.999996	0.999165
	D12	S32	A1	530818	19	252457779	2719189	255707805	22615	4.31748e+06	154.539	2.0534e+09	2.21169e+07	2079834760	0.163328	0.999964	0.280793	0.163327	1	0.989366
	D12	S32	A2	487387	10	252457788	2762620	255707805	22615	3.96423e+06	81.3364	2.0534e+09	2.24702e+07	2079834760	0.149965	0.999979	0.260816	0.149964	1	0.989196
	D12	S32	A3	2171607	81	252457717	1078400	255707805	22615	1.76631e+07	658.825	2.0534e+09	8.77132e+06	2.07983e+09	0.668185	0.999963	0.80108	0.668169	1	0.995782
	D12	S32	A4	2354220	1440	252456358	895787	255707805	22615	1.91484e+07	11712.4	2.05339e+09	7.28601e+06	2079834760	0.724374	0.999389	0.839943	0.724053	0.999994	0.996491
	D12	S32	A5	2425058	4673	252453125	824949	255707805	22615	1.97245e+07	38008.5	2.05336e+09	6.70984e+06	2.07983e+09	0.74617	0.998077	0.853933	0.745099	0.999981	0.996756
	D12	S32	A6	2912841	70	252457728	337166	255707805	22615	2.3692e+07	569.355	2.0534e+09	2.74239e+06	2079834760	0.896257	0.999976	0.94528	0.896238	1	0.998681
	D12	S32	A7	3242955	1949509	250508289	7052	255707805	22615	2.6377e+07	1.58566e+07	2.03754e+09	57358.4	2079834760	0.99783	0.62455	0.768248	0.623703	0.992278	0.992348
	D12	S32	A8	3241823	1951868	250505930	8184	255707805	22615	2.63678e+07	1.58758e+07	2.03752e+09	66565.7	2079834760	0.997482	0.624185	0.767868	0.623203	0.992269	0.992335
	D12	S32	A9	3077848	7117	252450681	172159	255707805	22615	2.50341e+07	57887.1	2.05334e+09	1.40028e+06	2079834760	0.947028	0.997693	0.971701	0.944959	0.999972	0.999299
	D12	S32	A10	1810947	562	252457236	1439060	255707805	22615	1.47296e+07	4571.1	2.0534e+09	1.17048e+07	2.07983e+09	0.557213	0.99969	0.715575	0.557117	0.999998	0.99437
	D12	S33	A1	185013	209	1727161851	1049542	1728396615	58795	222632	251.496	2.07835e+09	1.26295e+06	2079834760	0.149862	0.998872	0.260623	0.149837	1	0.999393
	D12	S33	A2	162503	39	1727162021	1072052	1728396615	58795	195545	46.9299	2.07835e+09	1.29003e+06	2.07983e+09	0.131629	0.99976	0.23263	0.131625	1	0.99938
	D12	S33	A3	593689	1585	1727160475	640866	1728396615	58795	714405	1907.28	2.07835e+09	771174	2.07983e+09	0.480893	0.997337	0.648901	0.480277	0.999999	0.999628
	D12	S33	A4	773800	16740	1727145320	460755	1728396615	58795	931138	20143.8	2.07833e+09	554441	2079834760	0.626785	0.978825	0.764211	0.618399	0.99999	0.999724
	D12	S33	A5	871588	213520	1726948540	362967	1728396615	58795	1.04881e+06	256935	2.07809e+09	436770	2079834760	0.705994	0.803227	0.751478	0.601894	0.999876	0.999666
	D12	S33	A6	910079	2051	1727160009	324476	1728396615	58795	1.09513e+06	2468.03	2.07835e+09	390452	2.07983e+09	0.737172	0.997751	0.847892	0.735949	0.999999	0.999811
	D12	S33	A7	1225033	9148891	1718013169	9522	1728396615	58795	1.47412e+06	1.10092e+07	2.06734e+09	11458.1	2079834760	0.992287	0.118088	0.211058	0.117979	0.994703	0.994701
	D12	S33	A8	1225826	9203106	1717958954	8729	1728396615	58795	1.47508e+06	1.10744e+07	2.06727e+09	10503.9	2079834760	0.992929	0.117541	0.210199	0.117443	0.994672	0.99467
	D12	S33	A9	1059225	45051	1727117009	175330	1728396615	58795	1.2746e+06	54211.3	2.07829e+09	210980	2.07983e+09	0.857981	0.959203	0.905773	0.827774	0.999974	0.999872
	D12	S33	A10	504848	26868	1727135192	729707	1728396615	58795	607500	32331.1	2.07832e+09	878080	2.07983e+09	0.408931	0.949469	0.571654	0.400221	0.999984	0.999562

## Sheet: S5. Concordance
	Heavy chain (HC) and Light chains (LC) in single cell datasets D4 (Claireaux et al, 2022) and D5 (DeKosky et al., 2013)
	Dataset_ID	Sample	Number of HCs	Number of LCs	Sequencing depth
	D4	S10	119	96	962
	D4	S11	101	88	1118
	D4	S12	107	78	1236
	D5	S13	1874	748	452627
	D5	S14	1755	750	540914
	D5	S15	458	107	115728
	Concordance analysis of HC-based clonal families
	Note: SCOPer (A7, A8) was not inlucded in this analysis
	Dataset_ID	Sample	Approach_ID	Approach	ClonalFamilies	Not_Concordant_CF	LC _Concordance
	D4	S10	A1	Unique junction (AA)	256	1	0.996094
	D4	S10	A2	Subclone (AA)	257	1	0.996109
	D4	S10	A3	Absolute threshold (AA)	252	1	0.996032
	D4	S10	A4	Relative threshold (AA)	251	1	0.996016
	D4	S10	A5	Relative threshold (NT)	251	1	0.996016
	D4	S10	A6	Change-O	249	2	0.991968
	D4	S10	A9	Partis	252	1	0.996032
	D4	S10	A10	Alignment free	386	3	0.992228
	D4	S11	A1	Unique junction (AA)	287	0	1
	D4	S11	A2	Subclone (AA)	289	0	1
	D4	S11	A3	Absolute threshold (AA)	285	0	1
	D4	S11	A4	Relative threshold (AA)	285	0	1
	D4	S11	A5	Relative threshold (NT)	285	0	1
	D4	S11	A6	Change-O	283	1	0.996466
	D4	S11	A9	Partis	288	0	1
	D4	S11	A10	Alignment free	452	0	1
	D4	S12	A1	Unique junction (AA)	279	0	1
	D4	S12	A2	Subclone (AA)	279	0	1
	D4	S12	A3	Absolute threshold (AA)	278	0	1
	D4	S12	A4	Relative threshold (AA)	278	0	1
	D4	S12	A5	Relative threshold (NT)	278	0	1
	D4	S12	A6	Change-O	278	0	1
	D4	S12	A9	Partis	279	0	1
	D4	S12	A10	Alignment free	410	2	0.995122
	D5	S13	A1	Unique junction (AA)	25173	3393	0.865213
	D5	S13	A2	Subclone (AA)	38144	5030	0.868131
	D5	S13	A3	Absolute threshold (AA)	16384	3876	0.763428
	D5	S13	A4	Relative threshold (AA)	14927	3929	0.736786
	D5	S13	A5	Relative threshold (NT)	14660	3938	0.731378
	D5	S13	A6	Change-O	5534	2301	0.584207
	D5	S13	A9	Partis	4929	2344	0.524447
	D5	S13	A10	Alignment free	222899	5468	0.975469
	D5	S14	A1	Unique junction (AA)	26717	4364	0.836658
	D5	S14	A2	Subclone (AA)	39996	6151	0.84621
	D5	S14	A3	Absolute threshold (AA)	13553	3301	0.756438
	D5	S14	A4	Relative threshold (AA)	11889	3346	0.718563
	D5	S14	A5	Relative threshold (NT)	11513	3364	0.707809
	D5	S14	A6	Change-O	3304	1343	0.593523
	D5	S14	A9	Partis	3117	1496	0.520051
	D5	S14	A10	Alignment free	130438	6440	0.950628
	D5	S15	A1	Unique junction (AA)	2940	181	0.938435
	D5	S15	A2	Subclone (AA)	5077	255	0.949773
	D5	S15	A3	Absolute threshold (AA)	1425	149	0.895439
	D5	S15	A4	Relative threshold (AA)	1226	151	0.876835
	D5	S15	A5	Relative threshold (NT)	1168	160	0.863014
	D5	S15	A6	Change-O	205	47	0.770732
	D5	S15	A9	Partis	200	68	0.66
	D5	S15	A10	Alignment free	110788	17	0.999847

## Sheet: S6. Shared CF
	Shared Clonal Families								Dominant shared Clonal Families for D9.2 (single RA patient)
	Note: approach A10 could not be applied to dataset D1 (see main text)								SCOPer (A7, A8) was excluded from this analysis
										Overlap
	Dataset		Approach_ID	Approach	Number of shared CF	Number of CF	Percentage of shared CF		Approach	ST/SF (left knee)	ST/SF (right knee)	SF (left knee) / SF (right knee
	D9.1	Merge of 3 D1 repertoires	A1	Unique junction (AA)	176	7844	2.24375		A1	0	0	2
	D9.1		A2	Subclone (AA)	236	17314	1.36306		A2	0	0	2
	D9.1		A3	Absolute threshold (AA)	196	10064	1.94754		A3	0	0	2
	D9.1		A4	Relative threshold (AA)	197	9143	2.15465		A4	0	0	2
	D9.1		A5	Relative threshold (NT)	202	8849	2.28274		A5	0	0	2
	D9.1		A6	Change-O	175	5723	3.05784		A6	2	5	2
	D9.1		A9	Partis	185	5922	3.12394		A9	0	0	2
	D9.2	Merge of 3 D2 repertoires	A1	Unique junction (AA)	46	79769	0.0576665		A10	0	0	2
	D9.2		A2	Subclone (AA)	18	104640	0.0172018
	D9.2		A3	Absolute threshold (AA)	73	96096	0.0759657
	D9.2		A4	Relative threshold (AA)	286	94192	0.303635
	D9.2		A5	Relative threshold (NT)	1088	91505	1.18901
	D9.2		A6	Change-O	215	85675	0.250948
	D9.2		A9	Partis	1760	81418	2.16168
	D9.2		A10	Alignment free	440	51144	0.860316
	D9.3	Merge of 3 D3 repertoires	A1	Unique junction (AA)	3505	50337	6.96307
	D9.3		A2	Subclone (AA)	5032	82098	6.12926
	D9.3		A3	Absolute threshold (AA)	5307	68195	7.7821
	D9.3		A4	Relative threshold (AA)	5537	64799	8.54488
	D9.3		A5	Relative threshold (NT)	5794	62581	9.2584
	D9.3		A6	Change-O	4760	48849	9.74431
	D9.3		A9	Partis	6208	52178	11.8977
	D9.3		A10	Alignment free	3013	29063	10.3671
